# Supplementary material for: 3-[(N-Methyl­anilino)meth­yl]-5-(thio­phen-2-yl)-1,3,4-oxadiazole-2(3H)-thione
Source: Acta Crystallogr Sect E Struct Rep Online. 2012 Apr 13;68(Pt 5):o1345–6. doi: 10.1107/S1600536812014419 (PMC3344480; doi:10.1107/S1600536812014419)
Supplement: Supplementary file 1 [file e-68-o1345-sup1.cif]

##############################################################################
#                                                                            #
# This CIF contains the data in a paper accepted for publication in          #
# Acta Crystallographica Section E. It conforms to the requirements of       #
# Notes for Authors for Acta Crystallographica Section E, and has been       #
# peer reviewed under the auspices of the IUCr Commission on Journals.       #
#                                                                            #
# Full details of the Crystallographic Information File format               #
# are given in the paper "The Crystallographic Information File (CIF):       #
# a New Standard Archive File for Crystallography" by S. R. Hall, F. H.      #
# Allen and I. D. Brown [Acta Cryst. (1991), A47, 655-685].                  #
#                                                                            #
# The current version of the core CIF dictionary is obtainable from          #
# ftp://ftp.iucr.org/pub/cif_core.dic.                                       #
#                                                                            #
# Software is freely available for graphical display of the structure(s)     #
# in this CIF. For information consult the CIF software page                 #
# http://www.iucr.org/resources/cif/software.                                #
#                                                                            #
# This file may be used for bona fide research purposes within the           #
# scientific community so long as proper attribution is given to the journal # 
# article from which it was obtained.                                        #
#                                                                            #
##############################################################################
data_global
_audit_creation_method     'form.cif (version 2.0)'
_journal_data_validation_number     ?
_journal_date_recd_electronic     2012-03-28
_journal_date_accepted     2012-04-03
_journal_name_full     'Acta Crystallographica, Section E'
_journal_year     2012
_journal_volume     68
_journal_issue      5
_journal_page_first     o1345
_journal_page_last     o1346
_journal_paper_category     QO
_journal_paper_doi     10.1107/S1600536812014419
_journal_coeditor_code     IS5107
_publ_contact_author_name     'Prof. Fun, Hoong-Kun'
_publ_contact_author_address
;
      X-ray Crystallography Unit
      School of Physics
      Universiti Sains Malaysia
      11800 USM, Penang
      MALAYSIA
;
_publ_contact_author_email     'hkfun@usm.my'
_publ_contact_author_fax     '604 6579150'
_publ_contact_author_phone     '604 6533652'
_publ_section_title
;\
3-[(<i>N</i>-Methylanilino)methyl]-5-(thiophen-2-yl)-1,3,4-oxadiazole-\
2(3<i>H</i>)-thione
;
loop_
    _publ_author_name
    _publ_author_footnote
    _publ_author_address
    'Ali A. El-Emam' ?
;
Department of Pharmaceutical Chemistry
College of Pharmacy
King Saud University
Riyadh 11451
Saudi Arabia
;
    'Mohamed A. Al-Omar' ?
;
Department of Pharmaceutical Chemistry
College of Pharmacy
King Saud University
Riyadh 11451
Saudi Arabia
;
    'Hazem A. Ghabbour' ?
;
Department of Pharmaceutical Chemistry
College of Pharmacy
King Saud University
Riyadh 11451
Saudi Arabia
;
    'Fun, Hoong-Kun'
;
Thomson Reuters ResearcherID: A-3561-2009.
;
;
X-ray Crystallography Unit
School of Physics
Universiti Sains Malaysia
11800 USM, Penang
Malaysia
;
    'Tze Shyang Chia' ?
;
X-ray Crystallography Unit
School of Physics
Universiti Sains Malaysia
11800 USM, Penang
Malaysia
;
data_I
_audit_creation_method     SHELXL-97
_chemical_name_systematic
;
3-[(<i>N</i>-Methylanilino)methyl]-5-(thiophen-2-yl)-1,3,4-oxadiazole-
2(3<i>H</i>)-thione
;
_chemical_name_common     ?
_chemical_formula_moiety     'C14 H13 N3 O S2'
_chemical_formula_sum     'C14 H13 N3 O S2'
_chemical_formula_iupac     'C14 H13 N3 O S2'
_chemical_formula_weight     303.39
_chemical_melting_point     ?
_symmetry_cell_setting     monoclinic
_symmetry_space_group_name_H-M     'P 21/n'
_symmetry_space_group_name_Hall     '-P 2yn'
loop_
    _symmetry_equiv_pos_as_xyz
    'x, y, z'
    '-x+1/2, y+1/2, -z+1/2'
    '-x, -y, -z'
    'x-1/2, -y-1/2, z-1/2'
_cell_length_a     11.9682(8)
_cell_length_b     7.4526(5)
_cell_length_c     17.0749(14)
_cell_angle_alpha     90.00
_cell_angle_beta     108.072(6)
_cell_angle_gamma     90.00
_cell_volume     1447.85(18)
_cell_formula_units_Z     4
_cell_measurement_reflns_used     587
_cell_measurement_theta_min     3.99
_cell_measurement_theta_max     45.30
_cell_measurement_temperature     296(2)
_exptl_crystal_description     'needle'
_exptl_crystal_colour     'colorless'
_exptl_crystal_size_max     0.92
_exptl_crystal_size_mid     0.16
_exptl_crystal_size_min     0.09
_exptl_crystal_density_diffrn     1.392
_exptl_crystal_density_meas     ?
_exptl_crystal_density_method     'not measured'
_exptl_crystal_F_000     632
_exptl_absorpt_coefficient_mu     3.324
_exptl_absorpt_correction_type     multi-scan
_exptl_absorpt_process_details     '(<i>SADABS</i>; Bruker, 2009)'
_exptl_absorpt_correction_T_min     0.1500
_exptl_absorpt_correction_T_max     0.7541
_exptl_special_details     ?
_diffrn_ambient_temperature     296(2)
_diffrn_radiation_type     CuK\a
_diffrn_radiation_wavelength     1.54178
_diffrn_radiation_source     'fine-focus sealed tube'
_diffrn_radiation_monochromator     graphite
_diffrn_measurement_device_type
;
Bruker SMART APEXII CCD area-detector
;
_diffrn_measurement_method     '\f and \w scans'
_diffrn_detector_area_resol_mean     ?
_diffrn_reflns_number     10021
_diffrn_reflns_av_R_equivalents     0.0657
_diffrn_reflns_av_sigmaI/netI     0.0519
_diffrn_reflns_theta_min     3.99
_diffrn_reflns_theta_max     69.51
_diffrn_reflns_theta_full     69.51
_diffrn_measured_fraction_theta_max     0.985
_diffrn_measured_fraction_theta_full     0.985
_diffrn_reflns_limit_h_min     -14
_diffrn_reflns_limit_h_max     14
_diffrn_reflns_limit_k_min     -8
_diffrn_reflns_limit_k_max     7
_diffrn_reflns_limit_l_min     -20
_diffrn_reflns_limit_l_max     18
_diffrn_standards_number     0
_diffrn_standards_interval_count     .
_diffrn_standards_interval_time     .
_diffrn_standards_decay_%     ?
_refine_special_details
;
Refinement of <i>F</i>^2^ against ALL reflections. The weighted <i>R</i>-factor
<i>wR</i> and goodness of fit <i>S</i> are based on <i>F</i>^2^, conventional
<i>R</i>-factors <i>R</i> are based on <i>F</i>, with <i>F</i> set to zero for
negative <i>F</i>^2^. The threshold expression of <i>F</i>^2^ >
\s(<i>F</i>^2^) is used only for calculating <i>R</i>-factors(gt) <i>etc</i>.
and is not relevant to the choice of reflections for refinement.
<i>R</i>-factors based on <i>F</i>^2^ are statistically about twice as large
as those based on <i>F</i>, and <i>R</i>- factors based on ALL data will be
even larger.
;
_reflns_number_total     2676
_reflns_number_gt     1516
_reflns_threshold_expression     I>2\s(I)
_refine_ls_structure_factor_coef     Fsqd
_refine_ls_matrix_type     full
_refine_ls_R_factor_all     0.0852
_refine_ls_R_factor_gt     0.0484
_refine_ls_wR_factor_gt     0.1378
_refine_ls_wR_factor_ref     0.1555
_refine_ls_goodness_of_fit_ref     0.970
_refine_ls_restrained_S_all     0.970
_refine_ls_number_reflns     2676
_refine_ls_number_parameters     220
_refine_ls_number_restraints     0
_refine_ls_hydrogen_treatment     constr
_refine_ls_weighting_scheme     calc
_refine_ls_weighting_details
         'calc w=1/[\s^2^(Fo^2^)+(0.0811P)^2^+0.0000P] where P=(Fo^2^+2Fc^2^)/3'
_atom_sites_solution_hydrogens     geom
_atom_sites_solution_primary     direct
_atom_sites_solution_secondary     difmap
_refine_ls_shift/su_max     0.001
_refine_ls_shift/su_mean     0.000
_refine_diff_density_max     0.155
_refine_diff_density_min     -0.200
_refine_ls_extinction_method     'SHELXTL (Sheldrick, 2008)'
_refine_ls_extinction_coef     0.0019(4)
_refine_ls_extinction_expression
                                  'Fc^*^=kFc[1+0.001xFc^2^\l^3^/sin(2\q)]^-1/4^'
loop_
    _atom_type_symbol
    _atom_type_description
    _atom_type_scat_dispersion_real
    _atom_type_scat_dispersion_imag
    _atom_type_scat_source
    'C' 'C' 0.0181 0.0091
                         'International Tables Vol C Tables 4.2.6.8 and 6.1.1.4'
    'H' 'H' 0.0000 0.0000
                         'International Tables Vol C Tables 4.2.6.8 and 6.1.1.4'
    'N' 'N' 0.0311 0.0180
                         'International Tables Vol C Tables 4.2.6.8 and 6.1.1.4'
    'O' 'O' 0.0492 0.0322
                         'International Tables Vol C Tables 4.2.6.8 and 6.1.1.4'
    'S' 'S' 0.3331 0.5567
                         'International Tables Vol C Tables 4.2.6.8 and 6.1.1.4'
_computing_data_collection     'APEX2 (Bruker, 2009)'
_computing_cell_refinement     'SAINT (Bruker, 2009)'
_computing_data_reduction     'SAINT (Bruker, 2009)'
_computing_structure_solution     'SHELXTL (Sheldrick, 2008)'
_computing_structure_refinement     'SHELXTL (Sheldrick, 2008)'
_computing_molecular_graphics     'SHELXTL (Sheldrick, 2008)'
_computing_publication_material
;
SHELXTL (Sheldrick, 2008) and PLATON (Spek, 2009)
;
loop_
    _atom_site_type_symbol
    _atom_site_label
    _atom_site_fract_x
    _atom_site_fract_y
    _atom_site_fract_z
    _atom_site_U_iso_or_equiv
    _atom_site_adp_type
    _atom_site_calc_flag
    _atom_site_refinement_flags
    _atom_site_occupancy
    _atom_site_symmetry_multiplicity
    _atom_site_disorder_assembly
    _atom_site_disorder_group
    S S2 0.86759(10) 0.22270(15) 1.02672(6) 0.0941(4) Uani d . 1 1 . .
    O O1 0.6522(2) 0.3191(3) 0.93576(13) 0.0697(6) Uani d . 1 1 . .
    N N1 0.6491(2) 0.2726(3) 0.80711(15) 0.0627(7) Uani d . 1 1 . .
    N N2 0.7564(2) 0.2228(3) 0.86200(15) 0.0628(6) Uani d . 1 1 . .
    N N3 0.8999(2) 0.2802(4) 0.79288(16) 0.0707(7) Uani d . 1 1 . .
    C C1 0.7617(3) 0.2516(4) 0.94048(19) 0.0672(8) Uani d . 1 1 . .
    C C2 0.5908(3) 0.3288(4) 0.85393(19) 0.0620(8) Uani d . 1 1 A .
    C C3 0.4743(3) 0.4013(4) 0.8291(2) 0.0651(8) Uani d . 1 1 . .
    C C4 0.413(2) 0.451(3) 0.8829(15) 0.093(8) Uani d P 0.651(5) 1 A 1
    H H4A 0.4370 0.4340 0.9396 0.111 Uiso calc PR 0.651(5) 1 A 1
    C C5 0.2989(18) 0.542(3) 0.8296(11) 0.083(5) Uani d P 0.651(5) 1 A 1
    H H5A 0.2436 0.5951 0.8503 0.100 Uiso calc PR 0.651(5) 1 A 1
    C C6 0.2904(15) 0.533(2) 0.7508(13) 0.092(5) Uani d P 0.651(5) 1 A 1
    H H6A 0.2254 0.5768 0.7096 0.110 Uiso calc PR 0.651(5) 1 A 1
    S S1 0.4025(5) 0.4400(7) 0.7304(4) 0.0799(9) Uani d P 0.651(5) 1 A 1
    S S1A 0.4022(12) 0.4715(16) 0.8908(8) 0.0785(19) Uani d P 0.349(5) 1 A 2
    C C6A 0.293(3) 0.522(6) 0.825(3) 0.125(17) Uani d P 0.349(5) 1 A 2
    H H6AA 0.2263 0.5592 0.8375 0.150 Uiso calc PR 0.349(5) 1 A 2
    C C5A 0.292(3) 0.512(4) 0.745(2) 0.112(13) Uani d P 0.349(5) 1 A 2
    H H5AA 0.2322 0.5508 0.6995 0.135 Uiso calc PR 0.349(5) 1 A 2
    C C4A 0.416(3) 0.420(5) 0.745(2) 0.090(13) Uani d P 0.349(5) 1 A 2
    H H4AA 0.4405 0.3878 0.7008 0.108 Uiso calc PR 0.349(5) 1 A 2
    C C7 0.8480(3) 0.1488(4) 0.83120(19) 0.0694(8) Uani d . 1 1 . .
    H H7A 0.9088 0.0953 0.8767 0.083 Uiso calc R 1 1 . .
    H H7B 0.8143 0.0545 0.7918 0.083 Uiso calc R 1 1 . .
    C C8 0.9964(3) 0.3838(6) 0.8467(2) 0.0919(12) Uani d . 1 1 . .
    H H8A 0.9945 0.5035 0.8255 0.138 Uiso calc R 1 1 . .
    H H8B 1.0697 0.3280 0.8492 0.138 Uiso calc R 1 1 . .
    H H8C 0.9887 0.3883 0.9010 0.138 Uiso calc R 1 1 . .
    C C9 0.8762(3) 0.2882(4) 0.70804(19) 0.0638(8) Uani d . 1 1 . .
    C C10 0.9562(3) 0.3627(4) 0.6735(2) 0.0806(10) Uani d . 1 1 . .
    H H10A 1.0280 0.4050 0.7073 0.097 Uiso calc R 1 1 . .
    C C11 0.9293(5) 0.3740(6) 0.5890(3) 0.1074(15) Uani d . 1 1 . .
    H H11A 0.9838 0.4249 0.5669 0.129 Uiso calc R 1 1 . .
    C C12 0.8256(6) 0.3131(7) 0.5371(3) 0.1167(17) Uani d . 1 1 . .
    H H12A 0.8090 0.3218 0.4803 0.140 Uiso calc R 1 1 . .
    C C13 0.7459(4) 0.2383(5) 0.5709(3) 0.0997(14) Uani d . 1 1 . .
    H H13A 0.6744 0.1965 0.5363 0.120 Uiso calc R 1 1 . .
    C C14 0.7697(3) 0.2240(4) 0.6550(2) 0.0766(9) Uani d . 1 1 . .
    H H14A 0.7150 0.1717 0.6764 0.092 Uiso calc R 1 1 . .
loop_
    _atom_site_aniso_label
    _atom_site_aniso_U_11
    _atom_site_aniso_U_22
    _atom_site_aniso_U_33
    _atom_site_aniso_U_12
    _atom_site_aniso_U_13
    _atom_site_aniso_U_23
    S2 0.0998(8) 0.1138(8) 0.0625(6) 0.0053(5) 0.0162(5) -0.0036(5)
    O1 0.0771(16) 0.0794(14) 0.0594(13) -0.0076(10) 0.0311(12) -0.0051(9)
    N1 0.0636(17) 0.0670(14) 0.0627(15) -0.0058(12) 0.0270(14) -0.0015(11)
    N2 0.0631(18) 0.0750(15) 0.0545(14) -0.0025(12) 0.0245(14) -0.0021(11)
    N3 0.0626(17) 0.0918(18) 0.0619(16) -0.0176(12) 0.0255(14) -0.0119(13)
    C1 0.071(2) 0.0719(19) 0.0627(19) -0.0063(14) 0.0268(18) -0.0024(13)
    C2 0.068(2) 0.0644(18) 0.0607(18) -0.0118(14) 0.0297(17) -0.0054(13)
    C3 0.063(2) 0.0739(19) 0.065(2) -0.0117(14) 0.030(2) -0.0079(15)
    C4 0.076(11) 0.096(9) 0.093(13) -0.001(6) 0.010(8) -0.011(6)
    C5 0.092(12) 0.080(6) 0.099(9) -0.013(5) 0.059(9) -0.012(5)
    C6 0.067(9) 0.082(6) 0.105(11) 0.002(5) -0.002(7) 0.002(6)
    S1 0.071(2) 0.1025(17) 0.0634(11) -0.0140(14) 0.0171(11) -0.0039(14)
    S1A 0.082(4) 0.087(3) 0.082(3) -0.006(3) 0.049(3) -0.006(3)
    C6A 0.044(17) 0.13(3) 0.20(3) 0.002(14) 0.03(2) -0.03(2)
    C5A 0.077(18) 0.18(3) 0.09(2) -0.040(14) 0.050(15) 0.024(17)
    C4A 0.044(12) 0.130(18) 0.11(3) 0.011(9) 0.041(15) 0.031(12)
    C7 0.070(2) 0.0747(19) 0.067(2) 0.0020(15) 0.0258(17) 0.0004(15)
    C8 0.077(3) 0.115(3) 0.080(2) -0.026(2) 0.020(2) -0.016(2)
    C9 0.065(2) 0.0672(17) 0.0646(19) 0.0082(14) 0.0283(17) -0.0042(13)
    C10 0.088(3) 0.078(2) 0.090(3) 0.0077(17) 0.048(2) 0.0057(17)
    C11 0.147(4) 0.096(3) 0.109(4) 0.034(3) 0.082(3) 0.026(3)
    C12 0.175(5) 0.110(4) 0.072(3) 0.050(3) 0.049(3) 0.013(2)
    C13 0.117(4) 0.099(3) 0.072(2) 0.027(2) 0.014(3) -0.010(2)
    C14 0.080(2) 0.080(2) 0.070(2) 0.0079(17) 0.024(2) -0.0098(16)
_geom_special_details
;
All e.s.d.'s (except the e.s.d. in the dihedral angle between two l.s. planes)
are estimated using the full covariance matrix. The cell e.s.d.'s are taken
into account individually in the estimation of e.s.d.'s in distances, angles
and torsion angles; correlations between e.s.d.'s in cell parameters are only
used when they are defined by crystal symmetry. An approximate (isotropic)
treatment of cell e.s.d.'s is used for estimating e.s.d.'s involving l.s.
planes.
;
loop_
    _geom_bond_atom_site_label_1
    _geom_bond_atom_site_label_2
    _geom_bond_site_symmetry_2
    _geom_bond_distance
    _geom_bond_publ_flag
    S2 C1 . 1.632(3) ?
    O1 C2 . 1.364(3) ?
    O1 C1 . 1.382(4) ?
    N1 C2 . 1.283(4) ?
    N1 N2 . 1.385(3) ?
    N2 C1 . 1.339(4) ?
    N2 C7 . 1.464(4) ?
    N3 C9 . 1.388(4) ?
    N3 C7 . 1.423(4) ?
    N3 C8 . 1.455(4) ?
    C2 C3 . 1.432(4) ?
    C3 C4 . 1.388(19) ?
    C3 C4A . 1.39(3) ?
    C3 S1A . 1.641(12) ?
    C3 S1 . 1.663(6) ?
    C4 C5 . 1.55(3) ?
    C4 H4A . 0.9300 ?
    C5 C6 . 1.32(3) ?
    C5 H5A . 0.9300 ?
    C6 S1 . 1.641(19) ?
    C6 H6A . 0.9300 ?
    S1A C6A . 1.49(5) ?
    C6A C5A . 1.35(6) ?
    C6A H6AA . 0.9300 ?
    C5A C4A . 1.63(5) ?
    C5A H5AA . 0.9300 ?
    C4A H4AA . 0.9300 ?
    C7 H7A . 0.9700 ?
    C7 H7B . 0.9700 ?
    C8 H8A . 0.9600 ?
    C8 H8B . 0.9600 ?
    C8 H8C . 0.9600 ?
    C9 C10 . 1.386(4) ?
    C9 C14 . 1.400(5) ?
    C10 C11 . 1.379(5) ?
    C10 H10A . 0.9300 ?
    C11 C12 . 1.360(6) ?
    C11 H11A . 0.9300 ?
    C12 C13 . 1.377(6) ?
    C12 H12A . 0.9300 ?
    C13 C14 . 1.378(5) ?
    C13 H13A . 0.9300 ?
    C14 H14A . 0.9300 ?
loop_
    _geom_angle_atom_site_label_1
    _geom_angle_atom_site_label_2
    _geom_angle_atom_site_label_3
    _geom_angle_site_symmetry_1
    _geom_angle_site_symmetry_3
    _geom_angle
    _geom_angle_publ_flag
    C2 O1 C1 . . 106.2(2) ?
    C2 N1 N2 . . 103.6(2) ?
    C1 N2 N1 . . 112.3(3) ?
    C1 N2 C7 . . 127.7(3) ?
    N1 N2 C7 . . 119.9(2) ?
    C9 N3 C7 . . 122.2(3) ?
    C9 N3 C8 . . 120.1(3) ?
    C7 N3 C8 . . 116.7(3) ?
    N2 C1 O1 . . 104.5(3) ?
    N2 C1 S2 . . 131.6(3) ?
    O1 C1 S2 . . 123.9(2) ?
    N1 C2 O1 . . 113.4(3) ?
    N1 C2 C3 . . 127.3(3) ?
    O1 C2 C3 . . 119.3(3) ?
    C4 C3 C4A . . 116.9(19) ?
    C4 C3 C2 . . 124.6(12) ?
    C4A C3 C2 . . 118.5(15) ?
    C4A C3 S1A . . 115.5(15) ?
    C2 C3 S1A . . 126.0(6) ?
    C4 C3 S1 . . 114.3(12) ?
    C2 C3 S1 . . 121.0(3) ?
    S1A C3 S1 . . 112.7(6) ?
    C3 C4 C5 . . 106.2(16) ?
    C3 C4 H4A . . 126.9 ?
    C5 C4 H4A . . 126.9 ?
    C6 C5 C4 . . 110.7(15) ?
    C6 C5 H5A . . 124.7 ?
    C4 C5 H5A . . 124.7 ?
    C5 C6 S1 . . 115.3(13) ?
    C5 C6 H6A . . 122.4 ?
    S1 C6 H6A . . 122.4 ?
    C6 S1 C3 . . 93.3(8) ?
    C6A S1A C3 . . 96.2(18) ?
    C5A C6A S1A . . 118(3) ?
    C5A C6A H6AA . . 120.8 ?
    S1A C6A H6AA . . 120.8 ?
    C6A C5A C4A . . 107(3) ?
    C6A C5A H5AA . . 126.3 ?
    C4A C5A H5AA . . 126.3 ?
    C3 C4A C5A . . 102(2) ?
    C3 C4A H4AA . . 128.9 ?
    C5A C4A H4AA . . 128.9 ?
    N3 C7 N2 . . 112.9(3) ?
    N3 C7 H7A . . 109.0 ?
    N2 C7 H7A . . 109.0 ?
    N3 C7 H7B . . 109.0 ?
    N2 C7 H7B . . 109.0 ?
    H7A C7 H7B . . 107.8 ?
    N3 C8 H8A . . 109.5 ?
    N3 C8 H8B . . 109.5 ?
    H8A C8 H8B . . 109.5 ?
    N3 C8 H8C . . 109.5 ?
    H8A C8 H8C . . 109.5 ?
    H8B C8 H8C . . 109.5 ?
    C10 C9 N3 . . 121.1(3) ?
    C10 C9 C14 . . 118.1(3) ?
    N3 C9 C14 . . 120.7(3) ?
    C11 C10 C9 . . 120.1(4) ?
    C11 C10 H10A . . 119.9 ?
    C9 C10 H10A . . 119.9 ?
    C12 C11 C10 . . 122.1(4) ?
    C12 C11 H11A . . 119.0 ?
    C10 C11 H11A . . 119.0 ?
    C11 C12 C13 . . 118.2(4) ?
    C11 C12 H12A . . 120.9 ?
    C13 C12 H12A . . 120.9 ?
    C12 C13 C14 . . 121.4(5) ?
    C12 C13 H13A . . 119.3 ?
    C14 C13 H13A . . 119.3 ?
    C13 C14 C9 . . 120.1(4) ?
    C13 C14 H14A . . 120.0 ?
    C9 C14 H14A . . 120.0 ?
loop_
    _geom_torsion_atom_site_label_1
    _geom_torsion_atom_site_label_2
    _geom_torsion_atom_site_label_3
    _geom_torsion_atom_site_label_4
    _geom_torsion_site_symmetry_1
    _geom_torsion_site_symmetry_2
    _geom_torsion_site_symmetry_3
    _geom_torsion_site_symmetry_4
    _geom_torsion
    _geom_torsion_publ_flag
    C2 N1 N2 C1 . . . . -0.7(3) ?
    C2 N1 N2 C7 . . . . 179.4(2) ?
    N1 N2 C1 O1 . . . . 1.3(3) ?
    C7 N2 C1 O1 . . . . -178.9(3) ?
    N1 N2 C1 S2 . . . . -177.7(2) ?
    C7 N2 C1 S2 . . . . 2.1(5) ?
    C2 O1 C1 N2 . . . . -1.3(3) ?
    C2 O1 C1 S2 . . . . 177.8(2) ?
    N2 N1 C2 O1 . . . . -0.2(3) ?
    N2 N1 C2 C3 . . . . 178.2(3) ?
    C1 O1 C2 N1 . . . . 1.0(3) ?
    C1 O1 C2 C3 . . . . -177.6(3) ?
    N1 C2 C3 C4 . . . . 176.5(11) ?
    O1 C2 C3 C4 . . . . -5.2(11) ?
    N1 C2 C3 C4A . . . . -2.0(17) ?
    O1 C2 C3 C4A . . . . 176.4(17) ?
    N1 C2 C3 S1A . . . . 179.8(5) ?
    O1 C2 C3 S1A . . . . -1.9(6) ?
    N1 C2 C3 S1 . . . . -6.1(5) ?
    O1 C2 C3 S1 . . . . 172.2(3) ?
    C4A C3 C4 C5 . . . . -8(2) ?
    C2 C3 C4 C5 . . . . 173.5(10) ?
    S1A C3 C4 C5 . . . .  6E1(3)
                                ?
    S1 C3 C4 C5 . . . . -4.1(17) ?
    C3 C4 C5 C6 . . . . 4(2) ?
    C4 C5 C6 S1 . . . . -3(2) ?
    C5 C6 S1 C3 . . . . 0.2(15) ?
    C4 C3 S1 C6 . . . . 2.6(12) ?
    C4A C3 S1 C6 . . . .  13E1(2)
                                 ?
    C2 C3 S1 C6 . . . . -175.1(6) ?
    S1A C3 S1 C6 . . . . -0.3(8) ?
    C4A C3 S1A C6A . . . . 3(3) ?
    C2 C3 S1A C6A . . . . -179.0(19) ?
    S1 C3 S1A C6A . . . . 6(2) ?
    C3 S1A C6A C5A . . . . -6(4) ?
    S1A C6A C5A C4A . . . . 7(5) ?
    C4 C3 C4A C5A . . . . 4(3) ?
    C2 C3 C4A C5A . . . . -177.8(14) ?
    S1A C3 C4A C5A . . . . 1(3) ?
    S1 C3 C4A C5A . . . . -52(19) ?
    C6A C5A C4A C3 . . . . -4(4) ?
    C9 N3 C7 N2 . . . . -106.3(3) ?
    C8 N3 C7 N2 . . . . 85.5(4) ?
    C1 N2 C7 N3 . . . . -107.6(3) ?
    N1 N2 C7 N3 . . . . 72.2(3) ?
    C7 N3 C9 C10 . . . . -154.3(3) ?
    C8 N3 C9 C10 . . . . 13.5(4) ?
    C7 N3 C9 C14 . . . . 26.8(4) ?
    C8 N3 C9 C14 . . . . -165.3(3) ?
    N3 C9 C10 C11 . . . . -178.1(3) ?
    C14 C9 C10 C11 . . . . 0.8(5) ?
    C9 C10 C11 C12 . . . . -0.3(6) ?
    C10 C11 C12 C13 . . . . 0.1(6) ?
    C11 C12 C13 C14 . . . . -0.3(6) ?
    C12 C13 C14 C9 . . . . 0.8(5) ?
    C10 C9 C14 C13 . . . . -1.0(5) ?
    N3 C9 C14 C13 . . . . 177.9(3) ?
_iucr_refine_instructions_details
;
TITL I in P2(1)/n
CELL 1.54178  11.9682   7.4526  17.0749  90.000 108.072  90.000
ZERR    4.00   0.0008   0.0005   0.0014   0.000   0.006   0.000
LATT  1
SYMM 0.5-X, 0.5+Y, 0.5-Z
SFAC C H N O S
UNIT 56 52 12 4 8
SIZE 0.920 0.164 0.09
TEMP 23.000
L.S. 10
BOND $H
ACTA
CONF
FMAP 2
PLAN 20
WGHT    0.081100
EXTI    0.001922
rem FLAT S1A C3 C4A C5A C6A
FVAR       0.67722   0.65072
S2    5    0.867590    0.222703    1.026718    11.00000    0.09975    0.11377 =
         0.06252   -0.00357    0.01624    0.00531
O1    4    0.652164    0.319051    0.935755    11.00000    0.07705    0.07943 =
         0.05937   -0.00512    0.03109   -0.00763
N1    3    0.649052    0.272559    0.807105    11.00000    0.06361    0.06697 =
         0.06270   -0.00152    0.02701   -0.00580
N2    3    0.756368    0.222751    0.862000    11.00000    0.06307    0.07497 =
         0.05455   -0.00210    0.02452   -0.00251
N3    3    0.899935    0.280228    0.792882    11.00000    0.06261    0.09185 =
         0.06187   -0.01188    0.02548   -0.01760
C1    1    0.761654    0.251569    0.940480    11.00000    0.07100    0.07190 =
         0.06270   -0.00241    0.02675   -0.00627
C2    1    0.590797    0.328849    0.853928    11.00000    0.06766    0.06443 =
         0.06072   -0.00535    0.02969   -0.01180
C3    1    0.474279    0.401325    0.829103    11.00000    0.06337    0.07394 =
         0.06468   -0.00785    0.02960   -0.01165
PART   1
C4    1    0.413499    0.451423    0.882917    21.00000    0.07646    0.09635 =
         0.09343   -0.01093    0.00989   -0.00137
AFIX  43
H4A   2    0.437002    0.434048    0.939639    21.00000   -1.20000
AFIX   0
C5    1    0.298937    0.541864    0.829615    21.00000    0.09190    0.07981 =
         0.09876   -0.01152    0.05879   -0.01294
AFIX  43
H5A   2    0.243619    0.595099    0.850267    21.00000   -1.20000
AFIX   0
C6    1    0.290384    0.533181    0.750763    21.00000    0.06739    0.08202 =
         0.10544    0.00191   -0.00190    0.00180
AFIX  43
H6A   2    0.225394    0.576809    0.709640    21.00000   -1.20000
AFIX   0
S1    5    0.402477    0.439998    0.730380    21.00000    0.07114    0.10254 =
         0.06337   -0.00390    0.01715   -0.01402
rem SAME C4 > S1
PART   2
S1A   5    0.402189    0.471507    0.890792   -21.00000    0.08226    0.08718 =
         0.08216   -0.00626    0.04882   -0.00607
C6A   1    0.292718    0.521857    0.824692   -21.00000    0.04446    0.12962 =
         0.19707   -0.02603    0.03197    0.00206
AFIX  43
H6AA  2    0.226334    0.559182    0.837541   -21.00000   -1.20000
AFIX   0
C5A   1    0.292099    0.512025    0.745474   -21.00000    0.07664    0.18155 =
         0.09435    0.02425    0.05005   -0.04032
AFIX  43
H5AA  2    0.232208    0.550762    0.699466   -21.00000   -1.20000
AFIX   0
C4A   1    0.415642    0.419780    0.745416   -21.00000    0.04415    0.13004 =
         0.10662    0.03056    0.04072    0.01089
AFIX  43
H4AA  2    0.440468    0.387760    0.700839   -21.00000   -1.20000
AFIX   0
PART   0
C7    1    0.848032    0.148774    0.831198    11.00000    0.07007    0.07469 =
         0.06666    0.00042    0.02582    0.00204
AFIX  23
H7A   2    0.908767    0.095279    0.876718    11.00000   -1.20000
H7B   2    0.814343    0.054546    0.791751    11.00000   -1.20000
AFIX   0
C8    1    0.996426    0.383807    0.846709    11.00000    0.07725    0.11530 =
         0.08010   -0.01638    0.01978   -0.02552
AFIX 137
H8A   2    0.994529    0.503451    0.825501    11.00000   -1.50000
H8B   2    1.069729    0.327990    0.849170    11.00000   -1.50000
H8C   2    0.988704    0.388342    0.900982    11.00000   -1.50000
AFIX   0
C9    1    0.876239    0.288228    0.708045    11.00000    0.06527    0.06718 =
         0.06460   -0.00418    0.02833    0.00825
C10   1    0.956154    0.362653    0.673461    11.00000    0.08848    0.07752 =
         0.08997    0.00568    0.04830    0.00765
AFIX  43
H10A  2    1.028034    0.405026    0.707267    11.00000   -1.20000
AFIX   0
C11   1    0.929253    0.373978    0.588997    11.00000    0.14663    0.09601 =
         0.10880    0.02561    0.08221    0.03394
AFIX  43
H11A  2    0.983755    0.424857    0.566870    11.00000   -1.20000
AFIX   0
C12   1    0.825598    0.313126    0.537060    11.00000    0.17518    0.10999 =
         0.07225    0.01282    0.04920    0.04966
AFIX  43
H12A  2    0.808983    0.321786    0.480253    11.00000   -1.20000
AFIX   0
C13   1    0.745871    0.238298    0.570895    11.00000    0.11701    0.09940 =
         0.07201   -0.01022    0.01383    0.02677
AFIX  43
H13A  2    0.674393    0.196483    0.536250    11.00000   -1.20000
AFIX   0
C14   1    0.769706    0.224045    0.654954    11.00000    0.07985    0.07989 =
         0.07047   -0.00985    0.02390    0.00790
AFIX  43
H14A  2    0.714959    0.171730    0.676431    11.00000   -1.20000
HKLF 4
REM  NM1_0m in P2(1)/n
REM R1 =  0.0484 for   1516 Fo > 4sig(Fo)  and  0.0852 for all   2676 data
REM    220 parameters refined using      0 restraints
END
WGHT      0.0811      0.0000
REM Highest difference peak  0.155,  deepest hole -0.200,  1-sigma level  0.041
Q1    1   0.4983  0.3994  0.7957  11.00000  0.05    0.15
Q2    1   0.5813  0.2998  0.9595  11.00000  0.05    0.15
Q3    1   0.8002  0.2198  1.0536  11.00000  0.05    0.15
Q4    1   0.9026  0.2371  0.9717  11.00000  0.05    0.14
Q5    1   0.8264  0.2562  0.6777  11.00000  0.05    0.14
Q6    1   0.9275  0.2865  0.6792  11.00000  0.05    0.13
Q7    1   0.8713 -0.0408  1.0836  11.00000  0.05    0.13
Q8    1   0.2412  0.5444  0.8576  11.00000  0.05    0.13
Q9    1   0.8605  0.1317  0.6445  11.00000  0.05    0.13
Q10   1   0.9787 -0.0303  0.9342  11.00000  0.05    0.13
Q11   1   0.8995  0.0562  0.9337  11.00000  0.05    0.13
Q12   1   0.3537  0.4680  0.8440  11.00000  0.05    0.13
Q13   1   0.9004  0.3766  0.6365  11.00000  0.05    0.13
Q14   1   0.8919  0.4010  0.5835  11.00000  0.05    0.13
Q15   1   0.8354  0.2893  0.8161  11.00000  0.05    0.12
Q16   1   0.5522  0.0887  0.5521  11.00000  0.05    0.12
Q17   1   0.9760  0.3586  0.5559  11.00000  0.05    0.12
Q18   1   0.5963  0.3447  0.7167  11.00000  0.05    0.12
Q19   1   0.6285 -0.0190  0.5244  11.00000  0.05    0.12
Q20   1   0.3167  0.6934  0.7101  11.00000  0.05    0.12
;
