# Supplementary material for: 3-[(N-Methyl­anilino)meth­yl]-5-(thio­phen-2-yl)-1,3,4-oxadiazole-2(3H)-thione
Source: Acta Crystallogr Sect E Struct Rep Online. 2012 Apr 13;68(Pt 5):o1345–6. doi: 10.1107/S1600536812014419 (PMC3344480; doi:10.1107/S1600536812014419)
Supplement: Supplementary file 2 [file e-68-o1345-Isup2.hkl]

# 
# h,k,l, Fc-squared, Fo-squared, sigma(Fo-squared) and status flag 
# 
data_I
_shelx_title ' NM1_0m in P2(1)/n' 
_shelx_refln_list_code          4 
_shelx_F_calc_maximum      158.96 
_exptl_crystal_F_000       632.00 
_reflns_d_resolution_high  0.8229 
 
loop_ 
 _symmetry_equiv_pos_as_xyz 
 'x, y, z' 
 '-x+1/2, y+1/2, -z+1/2' 
 '-x, -y, -z' 
 'x-1/2, -y-1/2, z-1/2' 
 
_cell_length_a    11.9682 
_cell_length_b     7.4526 
_cell_length_c    17.0749 
_cell_angle_alpha  90.000 
_cell_angle_beta  108.072 
_cell_angle_gamma  90.000 
 
_shelx_F_squared_multiplier     1.000 
 
loop_ 
 _refln_index_h 
 _refln_index_k 
 _refln_index_l 
 _refln_F_squared_calc 
 _refln_F_squared_meas 
 _refln_F_squared_sigma 
 _refln_observed_status 
   2   0   0     1735.71     1638.48     42.03 o 
   4   0   0     2953.35     2912.03     49.27 o 
   6   0   0      953.49     1011.16     40.94 o 
   8   0   0     1063.82     1072.24     41.51 o 
  10   0   0       10.02        8.26     11.94 o 
  12   0   0       16.48        8.35     14.92 o 
   1   1   0     3485.07     3347.84     97.90 o 
   2   1   0    10697.26    10314.88    211.88 o 
   3   1   0     4706.05     4558.28     60.92 o 
   4   1   0      627.16      591.19     10.27 o 
   5   1   0      769.36      725.79     10.95 o 
   6   1   0       88.49       79.67      5.65 o 
   7   1   0      227.38      226.86     11.42 o 
   8   1   0      149.73      151.46      9.64 o 
   9   1   0       97.01       90.92     10.04 o 
  10   1   0      168.20      175.45     19.48 o 
  11   1   0       27.11       27.19     13.62 o 
  12   1   0        1.08        0.76     10.03 o 
  13   1   0        0.94        1.16      9.85 o 
   0   2   0    13335.59    12853.70    303.79 o 
   1   2   0       33.54       34.91      3.76 o 
   2   2   0     5332.44     5336.94     91.26 o 
   3   2   0        1.39        1.43      1.38 o 
   4   2   0      543.43      521.81     21.09 o 
   5   2   0       21.30       23.23      3.18 o 
   6   2   0       19.62       15.34      4.08 o 
   7   2   0      117.79      124.13     11.23 o 
   8   2   0      800.36      658.12     88.73 o 
   9   2   0        0.51       -1.93      6.94 o 
  10   2   0      420.47      461.37     35.34 o 
  11   2   0        0.03        2.13     10.71 o 
  12   2   0        2.38        1.06     12.08 o 
  13   2   0       10.97        5.62      4.49 o 
   1   3   0      372.57      382.91      7.72 o 
   2   3   0       92.97      106.21      6.09 o 
   3   3   0      210.43      188.16      8.71 o 
   4   3   0     1133.67     1189.75     16.11 o 
   5   3   0        1.57        0.27      6.09 o 
   6   3   0       20.41       20.20      7.68 o 
   7   3   0      430.97      425.21     14.10 o 
   8   3   0       49.38       33.18      4.89 o 
   9   3   0       91.44       83.90      6.60 o 
  10   3   0       86.50       95.57      9.17 o 
  11   3   0       29.50       23.17     11.27 o 
  12   3   0       19.59       20.21      8.32 o 
  13   3   0       21.20       19.48      3.27 o 
   0   4   0     1507.78     1684.48     38.66 o 
   1   4   0      145.07      173.40      5.83 o 
   2   4   0     2459.19     2829.87     47.00 o 
   3   4   0     2551.17     2858.10     53.03 o 
   4   4   0      112.20      116.54      5.28 o 
   5   4   0       56.27       77.91     11.14 o 
   6   4   0      227.14      197.88     29.46 o 
   7   4   0       64.28       55.85      6.78 o 
   8   4   0      156.19      153.27     10.41 o 
   9   4   0       68.77       76.16      5.60 o 
  10   4   0        0.13        2.10      6.89 o 
  11   4   0        2.24        2.59      3.47 o 
  12   4   0        1.96        0.71      3.67 o 
   1   5   0       97.63      110.81      7.20 o 
   2   5   0      381.26      426.39     21.43 o 
   3   5   0      129.76      154.50     13.61 o 
   4   5   0      159.98      152.60     25.67 o 
   5   5   0        5.13        9.43      2.48 o 
   6   5   0      104.22      118.12      5.18 o 
   7   5   0       19.30       23.86      2.06 o 
   8   5   0      137.90      155.21      5.87 o 
   9   5   0        0.03        0.66      2.70 o 
  10   5   0        2.40        2.41      6.01 o 
  11   5   0        6.63        7.95      4.51 o 
   0   6   0       96.78       98.05      8.28 o 
   1   6   0        7.38        7.52      4.92 o 
   2   6   0        8.48        8.96      3.91 o 
   3   6   0       25.50       32.75      5.69 o 
   4   6   0       64.46       90.60     11.16 o 
   5   6   0       84.05      100.82     10.14 o 
   6   6   0       33.54       36.37      2.39 o 
   7   6   0       41.33       48.33      5.32 o 
   8   6   0       17.90       17.48      4.81 o 
   9   6   0        0.07       -0.19      3.01 o 
  10   6   0        1.23        0.59      5.62 o 
   2   7   0        5.59        7.33      5.30 o 
   3   7   0        0.05       -2.64      4.58 o 
   4   7   0        0.77        2.25      4.48 o 
   5   7   0        0.14        5.87      3.71 o 
   6   7   0       23.69       24.06      5.77 o 
   7   7   0        0.25       -0.17      2.55 o 
   8   7   0        0.02        1.52      2.86 o 
   3   8   0       11.10        9.65      4.82 o 
   4   8   0       23.82       23.38      9.93 o 
   5   8   0       17.97       14.26      3.59 o 
   6   8   0        0.21       -1.44      2.73 o 
 -13   0   1        0.74        4.74     11.69 o 
 -11   0   1      312.72      353.24     30.57 o 
  -9   0   1     1069.99     1021.42     53.73 o 
  -7   0   1      194.63      199.03     18.67 o 
  -5   0   1      254.07      254.34      6.31 o 
  -3   0   1      107.95      102.74      5.75 o 
  -1   0   1      936.66      883.18     24.59 o 
   1   0   1     9944.62    10094.37    165.26 o 
   3   0   1       81.10       81.62      5.70 o 
   5   0   1       83.38       95.79      4.73 o 
   7   0   1      344.03      375.12     13.52 o 
   9   0   1      143.93      122.38     16.95 o 
  11   0   1       32.17       26.28     17.81 o 
  13   0   1        1.62       -6.42     11.86 o 
 -13   1   1        0.46       -3.03      7.68 o 
 -12   1   1       82.82       61.27     11.06 o 
 -11   1   1        0.06        3.32     13.12 o 
 -10   1   1       81.97       80.74     10.92 o 
  -9   1   1       37.64       48.19      8.68 o 
  -8   1   1      348.97      344.24     11.90 o 
  -7   1   1       52.94       60.61      7.88 o 
  -6   1   1       95.17      104.57      4.55 o 
  -5   1   1     2950.48     3028.24     37.15 o 
  -4   1   1     1268.93     1197.72     20.41 o 
  -3   1   1      245.35      226.16      7.17 o 
  -2   1   1     6171.73     5978.95     95.00 o 
  -1   1   1     1398.29     1348.12     17.60 o 
   0   1   1      621.37      556.68     15.78 o 
   1   1   1     5002.31     4957.05     90.35 o 
   2   1   1     3313.13     3377.49     44.82 o 
   3   1   1     1020.77     1026.25     19.17 o 
   4   1   1      546.64      497.02      9.20 o 
   5   1   1      649.65      661.10     10.54 o 
   6   1   1      152.19      148.16      5.13 o 
   7   1   1      423.87      415.49     14.84 o 
   8   1   1      344.65      344.89     10.41 o 
   9   1   1      370.42      335.96     25.37 o 
  10   1   1        4.05        9.57     17.43 o 
  11   1   1       43.88       23.32     15.46 o 
  12   1   1       26.18       25.53      9.77 o 
  13   1   1        1.91       -1.85     11.42 o 
 -13   2   1        6.12        0.75      8.81 o 
 -12   2   1        1.21        4.87     12.20 o 
 -11   2   1        0.09       -4.84     10.93 o 
 -10   2   1       53.11       60.85     14.19 o 
  -9   2   1       34.14       26.98      7.47 o 
  -8   2   1       81.84       70.86      6.97 o 
  -7   2   1      714.20      714.73     13.49 o 
  -6   2   1      331.74      333.94      9.23 o 
  -5   2   1       35.94       29.05      3.52 o 
  -4   2   1     1363.40     1300.93     67.02 o 
  -3   2   1       58.87       60.32      2.80 o 
  -2   2   1    21293.42    22482.35    318.42 o 
  -1   2   1    25268.91    25472.92    362.98 o 
   0   2   1     7531.26     7653.20    136.35 o 
   1   2   1    10506.72    10568.85    191.62 o 
   2   2   1      376.89      346.83     15.72 o 
   3   2   1      664.63      643.23     12.64 o 
   4   2   1       75.89       92.96      6.24 o 
   5   2   1      564.09      528.65     11.23 o 
   6   2   1        0.63        4.19      3.83 o 
   7   2   1      589.12      642.15     11.92 o 
   8   2   1        2.31        8.54     10.04 o 
   9   2   1      112.23      106.26     10.38 o 
  10   2   1       53.58       47.95     13.75 o 
  11   2   1       21.36       31.39     10.66 o 
  12   2   1       26.67       17.96     12.17 o 
  13   2   1        9.94       21.20      4.86 o 
 -13   3   1        1.44       -0.03      3.28 o 
 -12   3   1        7.47       13.96      8.90 o 
 -11   3   1       39.82       44.32     11.56 o 
 -10   3   1        3.84       -6.80      7.66 o 
  -9   3   1        7.41        0.36      5.33 o 
  -8   3   1       61.27       66.60      8.20 o 
  -7   3   1       50.71       49.13      8.77 o 
  -6   3   1       42.62       47.56      7.08 o 
  -5   3   1      481.02      476.79     24.24 o 
  -4   3   1      573.92      556.34     12.92 o 
  -3   3   1      638.25      649.82     11.48 o 
  -2   3   1      611.62      625.03      9.82 o 
  -1   3   1      166.50      146.96      4.82 o 
   0   3   1      514.11      531.34      9.07 o 
   1   3   1     1875.52     2019.91     44.84 o 
   2   3   1      732.33      750.85     16.19 o 
   3   3   1      877.65      899.88     15.30 o 
   4   3   1        5.67        9.19      3.30 o 
   5   3   1     1042.56     1056.10     21.37 o 
   6   3   1        7.87        4.19      7.16 o 
   7   3   1      396.68      356.64     27.43 o 
   8   3   1       44.62       43.84      5.47 o 
   9   3   1      279.39      278.19     13.91 o 
  10   3   1        1.11       -0.32     12.47 o 
  11   3   1       11.10        9.32     10.65 o 
  12   3   1        1.03        7.44      4.84 o 
 -12   4   1       24.85       21.03      3.76 o 
 -11   4   1       31.34       27.79     10.11 o 
 -10   4   1        0.28        0.12      6.46 o 
  -9   4   1       40.15       28.84      4.11 o 
  -8   4   1       17.36       17.63      2.77 o 
  -7   4   1       23.51       24.70      2.61 o 
  -6   4   1        1.11        2.24      7.24 o 
  -5   4   1        3.20        2.02      7.34 o 
  -4   4   1      243.07      246.75     11.78 o 
  -3   4   1      243.47      227.47     22.24 o 
  -2   4   1      890.07      978.67     12.41 o 
  -1   4   1      402.72      461.86      9.18 o 
   0   4   1        3.63        5.68      3.21 o 
   1   4   1       33.28       37.10      6.19 o 
   2   4   1     2265.93     2541.35     38.34 o 
   3   4   1       73.97       83.91      6.21 o 
   4   4   1       30.83       33.57      4.92 o 
   5   4   1      109.86      135.62     14.61 o 
   6   4   1      361.87      294.03     20.88 o 
   7   4   1       53.59       67.34      5.04 o 
   8   4   1       22.38       16.36      3.96 o 
   9   4   1       21.12       16.00      4.09 o 
  10   4   1        5.30        8.65      4.15 o 
  11   4   1        0.95        0.96      3.19 o 
  12   4   1        4.32        5.73      6.24 o 
 -11   5   1        3.54        0.45      5.06 o 
 -10   5   1        2.32        0.17      5.37 o 
  -9   5   1        0.34       -2.01      2.18 o 
  -8   5   1       65.50       76.73      4.95 o 
  -7   5   1       25.72       28.16      2.29 o 
  -6   5   1      113.28      117.55      7.43 o 
  -5   5   1      111.16      113.27     13.03 o 
  -4   5   1       49.49       48.00      7.39 o 
  -2   5   1        0.40        1.66      4.17 o 
  -1   5   1      397.39      436.89      9.39 o 
   0   5   1        0.19        0.89      3.46 o 
   1   5   1       63.00       70.73      5.94 o 
   2   5   1        0.54       -2.46      4.66 o 
   3   5   1        1.99       -0.52      4.86 o 
   4   5   1       11.82       14.81      4.76 o 
   5   5   1       97.79      111.51     10.38 o 
   6   5   1        1.88        3.57      1.69 o 
   7   5   1       33.69       44.29      3.37 o 
   8   5   1        0.12        0.40      2.70 o 
   9   5   1       27.75       23.73      3.18 o 
  10   5   1        0.01       -2.12      4.98 o 
  11   5   1        0.66       -2.83      7.85 o 
 -10   6   1       13.69       14.28      3.21 o 
  -9   6   1       11.57        8.60      3.11 o 
  -8   6   1       32.79       26.11      4.58 o 
  -7   6   1        0.41       -1.66      1.66 o 
  -6   6   1       18.54       26.06      3.76 o 
  -5   6   1       16.00       22.26      3.09 o 
  -4   6   1      938.48      867.58     26.19 o 
  -3   6   1      304.53      323.51     70.61 o 
  -2   6   1       84.83       70.54     10.36 o 
  -1   6   1       66.38       68.14      5.34 o 
   0   6   1       27.33       20.76      6.82 o 
   1   6   1       36.01       31.97      4.52 o 
   2   6   1        5.43        9.16      4.03 o 
   3   6   1       14.71       15.45      4.67 o 
   4   6   1      163.72      215.15     23.38 o 
   5   6   1       25.96       39.67      3.84 o 
   6   6   1        1.91        3.41      2.31 o 
   7   6   1        0.89        1.94      3.35 o 
   8   6   1        0.21       -0.47      3.14 o 
   9   6   1        0.14       -0.45      2.73 o 
  10   6   1        0.47       -7.00      7.13 o 
  -8   7   1       12.51       12.48      3.06 o 
  -7   7   1        0.55        2.60      2.79 o 
  -6   7   1       12.52       10.18      4.44 o 
  -5   7   1       27.20       46.06      7.69 o 
  -4   7   1       27.24       43.47      6.01 o 
  -3   7   1        1.18        4.73      5.07 o 
  -2   7   1       36.29       53.59      6.90 o 
   1   7   1       16.66       15.22     15.27 o 
   2   7   1       21.00       33.07      5.44 o 
   3   7   1        0.41       -2.59      2.59 o 
   4   7   1        0.95        1.28      2.30 o 
   5   7   1       21.00       23.52      4.05 o 
   6   7   1        9.71        8.70      3.56 o 
   7   7   1       12.07        7.14      3.35 o 
   8   7   1        0.00       -1.82      2.66 o 
  -6   8   1        5.05        4.86      3.16 o 
  -5   8   1        3.62        2.24      3.36 o 
  -4   8   1        8.62        7.65      3.89 o 
  -3   8   1        3.51        6.24      4.97 o 
   3   8   1        6.72        6.08      3.83 o 
   4   8   1        2.51        0.83      3.48 o 
   5   8   1        3.31        5.00      3.19 o 
   6   8   1       23.85       28.82      9.63 o 
 -14   0   2        9.55        7.87     10.44 o 
 -12   0   2       17.40       11.16     15.44 o 
 -10   0   2      257.82      258.24     18.00 o 
  -8   0   2       29.79       19.84     11.54 o 
  -6   0   2     1829.54     1815.56     50.71 o 
  -4   0   2       94.04       78.55      6.18 o 
  -2   0   2     7093.93     7206.52    173.68 o 
   0   0   2     4236.78     3969.59     62.38 o 
   2   0   2       18.28       19.25      1.99 o 
   4   0   2       27.97       27.14      3.15 o 
   6   0   2        6.49        8.75      4.45 o 
   8   0   2      240.10      220.13     22.24 o 
  10   0   2      223.42      207.84     39.48 o 
  12   0   2       19.65       18.66     16.59 o 
 -14   1   2        2.11       -0.62      7.58 o 
 -13   1   2        0.02        2.00      7.42 o 
 -12   1   2      174.64      164.69     13.16 o 
 -11   1   2        6.74        8.63     13.27 o 
 -10   1   2       30.84       25.41      8.40 o 
  -9   1   2       82.07       82.81      9.69 o 
  -8   1   2        1.16        1.05      6.70 o 
  -7   1   2      555.86      532.66     12.82 o 
  -6   1   2      135.02      122.75      6.43 o 
  -5   1   2      280.48      268.76      8.23 o 
  -4   1   2      426.81      405.87     14.97 o 
  -3   1   2     2170.53     2120.40     40.03 o 
  -2   1   2        3.75        7.83      1.15 o 
  -1   1   2       21.72       19.39      1.05 o 
   0   1   2     1914.70     1816.80     27.36 o 
   1   1   2     3639.08     3360.03     40.16 o 
   2   1   2      319.17      368.02      6.05 o 
   3   1   2        5.76        8.03      1.95 o 
   4   1   2      887.43      898.43     11.20 o 
   5   1   2      160.64      156.33      5.02 o 
   6   1   2        4.41        5.41      3.53 o 
   7   1   2      131.26      131.62      8.38 o 
   8   1   2      150.71      145.58      9.01 o 
   9   1   2       17.05       10.36      8.30 o 
  10   1   2        3.95        8.61     16.82 o 
  11   1   2       28.71       27.23     12.14 o 
  12   1   2        4.49        8.17      9.83 o 
  13   1   2        0.01        3.88      9.96 o 
 -13   2   2       22.62        8.34      8.95 o 
 -12   2   2        5.21        8.99      8.20 o 
 -11   2   2       31.77       36.69     11.28 o 
 -10   2   2        0.22       -2.43     11.74 o 
  -9   2   2      135.03       97.46     14.64 o 
  -8   2   2        3.09        5.56      4.70 o 
  -7   2   2        2.11        1.73      3.87 o 
  -6   2   2       89.90       82.94      5.62 o 
  -5   2   2      154.67      164.13      7.22 o 
  -4   2   2       23.36       35.41      4.14 o 
  -3   2   2       42.62       34.67      2.57 o 
  -2   2   2     9776.63    10241.71    148.78 o 
  -1   2   2     4128.69     4263.29     63.61 o 
   0   2   2     5432.41     5092.60     76.80 o 
   1   2   2     1766.68     1779.14     34.75 o 
   2   2   2      637.83      642.91     12.43 o 
   3   2   2      580.22      586.09     11.07 o 
   4   2   2       31.49       16.74      3.38 o 
   5   2   2      120.36      115.77      5.55 o 
   6   2   2       45.63       40.20      4.88 o 
   7   2   2        6.37        7.23      6.77 o 
   8   2   2       43.42       39.07      7.81 o 
   9   2   2        8.08        3.84      6.84 o 
  10   2   2        9.79       13.09     11.41 o 
  11   2   2        0.10       -8.71      9.75 o 
  12   2   2        2.06        4.69     11.69 o 
 -13   3   2       10.63        8.73      8.19 o 
 -12   3   2        2.27       -0.40      8.67 o 
 -11   3   2        7.66        1.63      9.99 o 
 -10   3   2       32.36       34.75      7.77 o 
  -9   3   2      177.24      150.18      6.08 o 
  -8   3   2       78.22       83.43      9.71 o 
  -7   3   2      155.06      138.52      7.41 o 
  -6   3   2       19.35       15.98      5.72 o 
  -5   3   2        5.05       12.17      5.08 o 
  -4   3   2        7.69       10.21      5.38 o 
  -3   3   2      607.33      614.28     13.53 o 
  -2   3   2     2322.22     2217.32     29.97 o 
  -1   3   2        6.30        5.43      2.08 o 
   0   3   2       11.38        7.84      2.18 o 
   1   3   2     1584.55     1605.77     23.04 o 
   2   3   2      295.25      265.28     11.82 o 
   3   3   2       45.57       47.70      4.25 o 
   4   3   2       14.44       13.00      4.52 o 
   5   3   2      215.90      249.14     18.19 o 
   6   3   2      314.39      342.15     17.55 o 
   7   3   2       20.61       19.25      3.92 o 
   8   3   2        0.36        0.21      5.28 o 
   9   3   2        0.43        0.87      5.87 o 
  10   3   2        0.69       -0.82     11.84 o 
  11   3   2        0.25       -4.92      4.92 o 
  12   3   2        2.01       -2.46      3.69 o 
 -12   4   2        4.54       -2.48      2.68 o 
 -11   4   2       16.44       13.86      6.67 o 
 -10   4   2       45.50       28.17      7.88 o 
  -9   4   2        2.17        3.75      2.28 o 
  -8   4   2       38.69       36.37      2.69 o 
  -7   4   2      268.17      239.48     16.88 o 
  -6   4   2       43.11       34.35      8.52 o 
  -5   4   2       54.82       47.13      7.15 o 
  -4   4   2      460.07      445.53     19.34 o 
  -3   4   2     2679.55     2787.61     56.13 o 
  -2   4   2       67.41       73.91      3.45 o 
  -1   4   2        1.37        2.21      2.67 o 
   0   4   2       96.96       97.70      4.77 o 
   1   4   2      158.72      186.53      6.96 o 
   2   4   2        0.29        3.99      4.27 o 
   3   4   2      229.39      261.07     16.66 o 
   4   4   2       71.39       68.09      4.97 o 
   5   4   2        0.49        1.23      6.69 o 
   6   4   2       25.76       30.46      3.67 o 
   7   4   2       88.41       83.81      4.80 o 
   8   4   2      153.71      146.09     11.04 o 
   9   4   2        0.61        1.45      3.00 o 
  10   4   2        0.04       -4.65      4.65 o 
  11   4   2        4.72        0.08      3.46 o 
 -11   5   2        0.40       -1.56      5.48 o 
 -10   5   2       22.79       21.16      6.53 o 
  -9   5   2        2.07       11.63      3.50 o 
  -8   5   2       82.46       78.50      5.04 o 
  -7   5   2        3.10        0.89      1.85 o 
  -6   5   2       83.70       83.46      4.27 o 
  -5   5   2      135.90       91.36      6.58 o 
  -4   5   2      239.27      172.08      7.87 o 
  -3   5   2      156.04      176.78      9.87 o 
  -2   5   2        0.15       -0.52      6.10 o 
  -1   5   2       50.99       70.54      5.30 o 
   0   5   2        0.64        0.44      4.65 o 
   1   5   2      406.83      513.81     24.47 o 
   2   5   2       61.68       68.22      5.69 o 
   3   5   2        2.62        1.79      6.21 o 
   4   5   2       80.81      105.17     15.66 o 
   5   5   2      183.66      169.69      8.83 o 
   6   5   2       27.25       29.56      3.05 o 
   7   5   2       44.54       48.54      3.76 o 
   8   5   2       19.04       22.77      3.04 o 
   9   5   2       13.41       12.81      3.69 o 
  10   5   2        1.22        5.72      8.11 o 
  11   5   2        0.00        1.41      7.90 o 
 -10   6   2        0.58       -0.04      2.79 o 
  -9   6   2        0.91        1.70      2.69 o 
  -8   6   2        1.88        0.78      3.39 o 
  -7   6   2       10.67       12.90      2.03 o 
  -6   6   2        2.71        5.85      1.95 o 
  -5   6   2       17.85       19.85      2.05 o 
  -4   6   2       86.96       75.46      6.24 o 
  -3   6   2       48.28       46.48      9.56 o 
  -2   6   2        9.00        6.95      5.09 o 
  -1   6   2       72.50       80.14      5.28 o 
   0   6   2       11.09        8.01      5.30 o 
   1   6   2       49.87       45.19      5.01 o 
   2   6   2       32.13       31.53      5.00 o 
   3   6   2        4.71        3.42      3.66 o 
   4   6   2        0.42        5.06      3.57 o 
   5   6   2       52.26       64.41      5.92 o 
   6   6   2       13.95       19.28      3.59 o 
   7   6   2        0.01        1.02      3.28 o 
   8   6   2        3.24        0.66      3.03 o 
   9   6   2        9.02        8.06      3.35 o 
  -9   7   2        0.01        0.94      2.59 o 
  -8   7   2        0.00       -2.44      2.44 o 
  -7   7   2        7.59        9.19      2.92 o 
  -6   7   2       54.04       76.75      9.38 o 
  -5   7   2        0.02        1.97      1.76 o 
  -4   7   2       42.13       75.42     11.27 o 
  -3   7   2       51.85       69.16     13.43 o 
  -2   7   2       19.99       37.02      7.67 o 
   0   7   2        5.96       13.99      7.32 o 
   1   7   2       23.10       27.09      6.28 o 
   2   7   2        1.51        4.42      3.96 o 
   3   7   2        0.16       -0.47      3.73 o 
   4   7   2       20.06       30.26      4.83 o 
   5   7   2       18.97       19.53      4.42 o 
   6   7   2        1.25        3.42      3.33 o 
   7   7   2        9.93        8.03      4.41 o 
   8   7   2        2.22        2.60      2.72 o 
  -6   8   2       31.87       25.29      6.28 o 
  -5   8   2       71.82       37.08      7.42 o 
  -4   8   2        1.12       -0.92      4.94 o 
  -3   8   2        6.28        4.15      5.39 o 
   2   8   2        2.80       -5.35      5.70 o 
   3   8   2       16.38       16.54      5.88 o 
   4   8   2        0.11        4.16      2.95 o 
   5   8   2        3.16        3.31      2.81 o 
 -13   0   3        0.48        1.45     11.86 o 
 -11   0   3      284.15      284.08     28.31 o 
  -9   0   3        0.32       -5.11     11.76 o 
  -7   0   3        8.08       12.91      9.30 o 
  -5   0   3     1117.18     1145.08     22.75 o 
  -3   0   3     6588.96     6789.48    222.12 o 
  -1   0   3    18391.40    18514.14    328.77 o 
   1   0   3      493.02      419.82      8.30 o 
   3   0   3      466.91      432.12     12.19 o 
   5   0   3     1843.64     1930.36     38.91 o 
   7   0   3       27.59       31.39      6.51 o 
   9   0   3       38.35       38.78     14.94 o 
  11   0   3       26.32       21.12     20.83 o 
 -14   1   3        3.01       -0.55      7.71 o 
 -13   1   3       56.50       44.42      8.76 o 
 -12   1   3        1.87        7.36     10.06 o 
 -11   1   3       18.78       12.90     12.93 o 
 -10   1   3       97.20       95.57      9.62 o 
  -9   1   3      211.00      178.07     10.96 o 
  -8   1   3       35.53       29.14      7.86 o 
  -7   1   3      463.94      485.10     13.24 o 
  -6   1   3        8.41       11.44      3.43 o 
  -5   1   3      415.21      388.42     13.43 o 
  -4   1   3       30.81       28.52      2.70 o 
  -3   1   3      490.74      446.90      8.35 o 
  -2   1   3      659.99      606.43      8.40 o 
  -1   1   3      179.11      171.45      4.07 o 
   0   1   3     1880.59     1778.59     31.08 o 
   1   1   3      725.76      618.23      9.91 o 
   2   1   3       49.67       55.38      1.86 o 
   3   1   3     1475.70     1504.43     19.62 o 
   4   1   3      308.34      329.89      6.68 o 
   5   1   3      166.54      192.39      8.04 o 
   6   1   3       21.64       30.03      4.94 o 
   7   1   3      117.68      130.78      8.10 o 
   8   1   3       89.42       87.60      7.42 o 
   9   1   3       77.77       86.90     10.40 o 
  10   1   3       12.02        0.62     15.36 o 
  11   1   3       31.03       24.91     12.53 o 
  12   1   3        3.60        3.40      9.29 o 
 -13   2   3       17.88       13.25      8.03 o 
 -12   2   3        2.89       -0.62      8.18 o 
 -11   2   3      252.52      254.73     18.44 o 
 -10   2   3        0.05        1.81     11.50 o 
  -9   2   3       55.92       35.60     13.09 o 
  -8   2   3        6.76        7.99      5.01 o 
  -7   2   3      354.44      347.35     13.87 o 
  -6   2   3      160.48      178.69      6.86 o 
  -5   2   3       87.37       90.98      4.49 o 
  -4   2   3      124.93      118.91      4.45 o 
  -3   2   3     4923.25     5019.68    108.16 o 
  -2   2   3      231.10      202.98      8.27 o 
  -1   2   3      904.92      850.81     15.63 o 
   0   2   3      631.97      587.68     13.63 o 
   1   2   3      198.66      195.22      3.95 o 
   2   2   3       92.37       88.71      3.77 o 
   3   2   3      402.05      407.66     11.13 o 
   4   2   3       16.53       22.94      3.23 o 
   5   2   3     1061.95     1112.25     26.30 o 
   6   2   3      162.60      179.22      6.85 o 
   7   2   3      165.11      173.44     14.84 o 
   8   2   3       36.29       36.06      7.85 o 
   9   2   3        0.07        0.67      6.45 o 
  10   2   3       43.61       48.44     12.50 o 
  11   2   3        2.19        3.93     13.60 o 
  12   2   3        2.69       -5.96      6.26 o 
 -13   3   3       26.40       15.59      9.70 o 
 -12   3   3        5.68        6.54      8.16 o 
 -11   3   3       42.24       51.70     11.61 o 
 -10   3   3       14.08        6.80      7.20 o 
  -9   3   3       10.69       16.24      2.80 o 
  -8   3   3       49.78       60.55      7.89 o 
  -7   3   3        4.16        7.42      5.65 o 
  -6   3   3       86.67       92.34      6.80 o 
  -5   3   3     1863.84     1910.87     31.31 o 
  -4   3   3        0.12        4.57      5.93 o 
  -3   3   3       17.68       22.08      3.43 o 
  -2   3   3      168.44      193.18      7.15 o 
  -1   3   3     2106.75     2095.43     20.29 o 
   0   3   3       56.76       56.71      3.43 o 
   1   3   3      265.51      280.40      5.53 o 
   2   3   3        0.04        0.13      2.83 o 
   3   3   3       23.04       14.56      3.42 o 
   4   3   3      153.16      147.67      6.13 o 
   5   3   3       54.25       56.07      7.24 o 
   6   3   3       28.08       21.11      8.34 o 
   7   3   3      107.29      103.82     10.60 o 
   8   3   3       15.07       11.64      6.06 o 
   9   3   3        3.26        1.42      5.77 o 
  10   3   3       20.11       17.40      5.83 o 
  11   3   3        2.49        7.82      4.66 o 
  12   3   3        0.38       -3.92      3.92 o 
 -12   4   3        4.80        2.04      5.86 o 
 -11   4   3       13.80        6.29      6.33 o 
 -10   4   3        0.10       -1.95      6.24 o 
  -9   4   3       40.23       37.21      4.36 o 
  -8   4   3       18.84       13.04      2.42 o 
  -7   4   3      162.14      143.30      8.27 o 
  -6   4   3        6.13        2.86     14.07 o 
  -5   4   3      210.78      223.64     27.56 o 
  -4   4   3      977.50      970.87     29.27 o 
  -3   4   3     4963.52     5479.35    116.66 o 
  -2   4   3      106.98      112.91      6.11 o 
  -1   4   3      116.30      115.78      4.25 o 
   0   4   3       73.95       74.97      4.78 o 
   1   4   3      103.61       96.56      7.66 o 
   2   4   3        0.33        0.93      4.33 o 
   3   4   3       59.43       70.56      5.15 o 
   4   4   3        7.03        8.50      4.05 o 
   5   4   3      176.07      207.07     25.42 o 
   6   4   3       34.59       35.96      4.29 o 
   7   4   3       86.96       80.23      4.37 o 
   8   4   3        5.96        4.32      3.23 o 
   9   4   3        0.09        2.19      3.04 o 
  10   4   3        0.00       -3.77      3.77 o 
  11   4   3        3.57        4.74      7.11 o 
 -11   5   3        0.03       -1.94      5.39 o 
 -10   5   3        7.01       -0.23      5.51 o 
  -9   5   3        1.51        3.42      2.00 o 
  -8   5   3        0.71       -1.78      2.50 o 
  -7   5   3       29.50       36.51      3.12 o 
  -6   5   3        4.68       11.26      2.64 o 
  -5   5   3       64.63       52.48      4.60 o 
  -4   5   3      279.52      223.45     13.62 o 
  -3   5   3       42.37       66.21      8.50 o 
  -2   5   3       14.00       14.85      6.14 o 
  -1   5   3       16.72       18.56      5.47 o 
   0   5   3      187.48      211.04      7.75 o 
   1   5   3        2.38        4.59      5.36 o 
   2   5   3       18.64       22.22      5.73 o 
   3   5   3       11.43       17.04      4.39 o 
   4   5   3      138.77      152.01     15.11 o 
   5   5   3       32.08       40.18      3.41 o 
   6   5   3       14.53       18.62      3.52 o 
   7   5   3        6.56        4.53      3.40 o 
   8   5   3        1.71        1.75      3.43 o 
   9   5   3        0.73        4.11      4.08 o 
  10   5   3        0.19        1.88      8.64 o 
 -10   6   3        1.31       -1.71      2.76 o 
  -9   6   3        3.09        4.91      3.44 o 
  -8   6   3        4.69        6.55      3.14 o 
  -7   6   3        6.68        3.81      2.14 o 
  -6   6   3       11.42       15.66      4.18 o 
  -5   6   3      236.53      212.46      9.86 o 
  -4   6   3        3.49        2.79      3.91 o 
  -3   6   3      132.90      112.78     12.58 o 
  -2   6   3       13.37       13.82      3.95 o 
  -1   6   3       12.38       11.52      4.12 o 
   0   6   3        5.08        2.40      4.33 o 
   1   6   3        1.84       -1.48      2.09 o 
   2   6   3       48.74       50.43      2.90 o 
   3   6   3        5.82        7.42      2.03 o 
   4   6   3        0.66        0.76      3.09 o 
   5   6   3       16.79       22.32      3.48 o 
   6   6   3       15.22       21.00      3.20 o 
   7   6   3       75.98       63.59      6.78 o 
   8   6   3        7.01        6.16      3.43 o 
   9   6   3        0.62        1.59      3.19 o 
  -9   7   3        0.11        2.27      2.59 o 
  -8   7   3       10.11        9.07      2.63 o 
  -7   7   3        4.70        4.95      3.07 o 
  -6   7   3        2.54        1.48      2.62 o 
  -5   7   3        0.57       -0.55      1.67 o 
  -4   7   3        0.38        6.35      9.35 o 
  -3   7   3       10.09       18.80      5.83 o 
  -2   7   3        8.39       11.31      6.21 o 
  -1   7   3        2.11        2.63      5.45 o 
   0   7   3       40.09       46.50      6.28 o 
   1   7   3       39.79       36.69      4.63 o 
   2   7   3       11.18        8.24      3.33 o 
   3   7   3        2.03        1.31      3.11 o 
   4   7   3       32.61       34.20      3.97 o 
   5   7   3        2.12        5.61      3.28 o 
   6   7   3       14.40       14.30      4.01 o 
   7   7   3        0.86        3.06      2.83 o 
  -6   8   3       16.15        8.95      5.07 o 
  -5   8   3       15.10        4.63      5.97 o 
  -4   8   3        4.09        5.02      5.28 o 
  -3   8   3       12.99       17.86      5.96 o 
   0   8   3       28.19       26.66     16.59 o 
   1   8   3        2.07        4.21     15.44 o 
   2   8   3        2.79       -1.95      5.65 o 
   3   8   3        4.51        2.96      3.46 o 
   4   8   3        0.23        4.54      2.88 o 
   5   8   3        2.19        2.70      2.79 o 
 -14   0   4        2.97        9.14      8.53 o 
 -12   0   4       63.67       80.62     19.48 o 
 -10   0   4       19.00       12.36     13.54 o 
  -8   0   4      258.02      230.06     20.85 o 
  -6   0   4      440.00      420.98     17.08 o 
  -4   0   4     1832.23     1707.27     38.33 o 
  -2   0   4     3612.02     3746.26     89.99 o 
   0   0   4       71.82       67.56     13.44 o 
   2   0   4      321.50      248.60      8.84 o 
   4   0   4     5642.80     6073.46     75.19 o 
   6   0   4       10.43       20.30      5.77 o 
   8   0   4      239.59      222.71     48.32 o 
  10   0   4       30.20       34.42     25.46 o 
  12   0   4       15.72       19.25     14.40 o 
 -14   1   4        0.09       -1.58      6.93 o 
 -13   1   4       13.63        9.61      7.65 o 
 -12   1   4       41.33       35.47     10.30 o 
 -11   1   4        0.10        5.77     13.14 o 
 -10   1   4        1.55        5.45      7.20 o 
  -9   1   4       74.20       53.86      8.23 o 
  -8   1   4        7.50        9.78      7.03 o 
  -7   1   4      521.55      577.68     15.91 o 
  -6   1   4      657.01      647.46     16.45 o 
  -5   1   4      240.83      244.29      9.32 o 
  -4   1   4      702.95      600.96     12.14 o 
  -3   1   4      979.29      970.98     14.98 o 
  -2   1   4     4578.18     4365.56     88.22 o 
  -1   1   4        1.52        2.28      1.08 o 
   0   1   4     3139.76     2936.44     71.65 o 
   1   1   4      452.55      427.38      9.27 o 
   2   1   4     1456.91     1402.40     16.95 o 
   3   1   4      170.79      148.72      5.67 o 
   4   1   4      699.95      696.14     11.65 o 
   5   1   4        7.93        7.10      3.64 o 
   6   1   4      919.10     1027.36     22.41 o 
   7   1   4      121.11      113.31      7.82 o 
   8   1   4       84.36       82.46      8.01 o 
   9   1   4      114.24      108.80     27.32 o 
  10   1   4        0.94       -2.82     17.62 o 
  11   1   4        0.76        0.22     11.12 o 
  12   1   4        0.99        3.62     11.93 o 
 -14   2   4        0.01        4.79      6.29 o 
 -13   2   4        0.82        1.16      7.75 o 
 -12   2   4       59.70       55.13      9.21 o 
 -11   2   4       37.04       38.08     10.82 o 
 -10   2   4       27.48       25.80     11.68 o 
  -9   2   4      137.04      124.61     16.56 o 
  -8   2   4       41.62       48.28      8.83 o 
  -7   2   4       32.41       33.18      5.23 o 
  -6   2   4     2031.99     2023.90     42.38 o 
  -5   2   4       37.81       55.35      4.90 o 
  -4   2   4     3525.28     3949.60     79.24 o 
  -3   2   4     1902.92     2032.58     40.15 o 
  -2   2   4        3.69        2.88      2.11 o 
  -1   2   4        5.40        6.06      2.01 o 
   0   2   4      116.44      114.30      4.20 o 
   1   2   4        9.73       10.94      2.23 o 
   2   2   4     2029.90     2029.49     26.63 o 
   3   2   4      262.18      241.87      8.85 o 
   4   2   4      580.49      605.21      8.91 o 
   5   2   4        2.26        3.19      3.58 o 
   6   2   4       24.07       27.66      7.94 o 
   7   2   4       87.94       96.77      7.05 o 
   8   2   4        1.68       -0.78      6.36 o 
   9   2   4        0.51        0.71      7.07 o 
  10   2   4       13.23        8.66     11.42 o 
  11   2   4       14.23        9.20     18.00 o 
  12   2   4        0.06        3.85      5.47 o 
 -13   3   4        0.00        4.69      8.27 o 
 -12   3   4        0.61        0.21      7.47 o 
 -11   3   4        1.13        5.30      9.81 o 
 -10   3   4       66.50       94.87      4.75 o 
  -9   3   4      221.89      192.23      9.58 o 
  -8   3   4       68.16       79.25      9.25 o 
  -7   3   4        8.60       -0.53     13.15 o 
  -6   3   4      260.39      252.01     20.55 o 
  -5   3   4       95.06       78.63     10.14 o 
  -4   3   4      613.34      610.99     21.33 o 
  -3   3   4        5.38        4.69      3.47 o 
  -2   3   4      299.62      295.62      6.61 o 
  -1   3   4      138.02      139.47      5.82 o 
   0   3   4      652.11      589.42     10.92 o 
   1   3   4      177.85      171.88      6.30 o 
   2   3   4      666.39      713.62     14.60 o 
   3   3   4      448.56      457.12     10.35 o 
   4   3   4      577.72      653.11     16.19 o 
   5   3   4      113.23      128.52      7.96 o 
   6   3   4        1.22        3.79      3.89 o 
   7   3   4       26.02       21.88      4.18 o 
   8   3   4       26.39       24.90      4.53 o 
   9   3   4       19.45       16.91      4.59 o 
  10   3   4        2.70       -3.55      5.26 o 
  11   3   4        1.34       -4.19      4.19 o 
 -12   4   4       28.11       20.60      6.41 o 
 -11   4   4        0.61       -0.69      6.14 o 
 -10   4   4       11.04        9.43      2.45 o 
  -9   4   4       10.40       10.58      2.50 o 
  -8   4   4       46.13       61.68      4.23 o 
  -7   4   4        8.83       10.06      3.11 o 
  -6   4   4       86.48       75.50     14.10 o 
  -5   4   4      292.15      344.56     13.70 o 
  -4   4   4      429.77      482.59     12.26 o 
  -3   4   4        6.32       10.40      3.71 o 
  -2   4   4      414.18      460.66      9.92 o 
  -1   4   4       10.94        8.77      3.74 o 
   0   4   4      361.31      385.21      8.10 o 
   1   4   4      300.66      353.86      9.75 o 
   2   4   4       44.25       50.81      5.73 o 
   3   4   4      101.57      134.62     10.54 o 
   4   4   4       19.38       21.45      4.49 o 
   5   4   4       32.00       30.35      3.11 o 
   6   4   4       72.41       66.32      5.34 o 
   7   4   4        6.64        4.39      2.99 o 
   8   4   4        1.38        2.64      3.00 o 
   9   4   4        6.18        6.00      3.54 o 
  10   4   4        1.34       -1.56      4.67 o 
  11   4   4        0.04        2.76      9.50 o 
 -12   5   4        0.33        0.32      4.58 o 
 -11   5   4        2.11        3.51      5.33 o 
 -10   5   4       18.42        9.22      5.66 o 
  -9   5   4       19.77       22.09      2.25 o 
  -8   5   4        9.75        7.87      2.07 o 
  -7   5   4       72.47       81.19      7.42 o 
  -6   5   4        1.02       -0.60      1.81 o 
  -5   5   4      131.66      111.50      6.24 o 
  -4   5   4        0.12       -0.50      4.40 o 
  -3   5   4        3.74        3.76      5.67 o 
  -2   5   4       81.59       95.55      6.45 o 
  -1   5   4      163.99      195.97     11.30 o 
   0   5   4        3.94        6.90      5.58 o 
   1   5   4        8.40        8.62      5.14 o 
   2   5   4       31.22       30.97      6.09 o 
   3   5   4        0.37       -2.07      2.07 o 
   4   5   4        8.46        5.70      2.82 o 
   5   5   4        0.59        5.46      3.42 o 
   6   5   4       96.87      114.74      5.97 o 
   7   5   4        8.35        6.86      3.43 o 
   8   5   4        1.39       -2.24      4.16 o 
   9   5   4        1.76       -0.14      4.25 o 
  10   5   4       10.58        4.00      8.55 o 
 -10   6   4        2.71        2.49      2.66 o 
  -9   6   4        0.03        0.56      3.04 o 
  -8   6   4        2.71        5.25      2.28 o 
  -7   6   4       58.49       76.20      3.70 o 
  -6   6   4       46.12       55.46      3.31 o 
  -5   6   4      144.36      131.99      3.65 o 
  -4   6   4      431.84      378.63      8.51 o 
  -3   6   4       10.32       11.21      3.90 o 
  -2   6   4       90.87       86.22     11.81 o 
  -1   6   4       48.83       39.46      4.20 o 
   0   6   4       54.40       46.42      5.21 o 
   1   6   4        3.07        3.52      3.63 o 
   2   6   4        0.15        0.76      3.26 o 
   3   6   4       22.84       25.37      3.43 o 
   4   6   4        3.87        1.01      3.40 o 
   5   6   4       11.48       12.28      3.53 o 
   6   6   4        0.13       -0.28      3.36 o 
   7   6   4        8.57        6.44      3.38 o 
   8   6   4        1.03       -1.82      3.21 o 
   9   6   4        0.97        8.60      7.36 o 
  -9   7   4        1.07        1.37      2.45 o 
  -8   7   4        0.01        1.45      2.64 o 
  -7   7   4        9.83       13.45      1.66 o 
  -6   7   4        1.05       -0.13      1.44 o 
  -5   7   4       12.96       21.45      3.19 o 
  -4   7   4        8.70        9.64      1.92 o 
  -3   7   4        3.69        7.39      3.98 o 
  -2   7   4        0.81       -3.65      4.97 o 
  -1   7   4        8.29        8.37      4.49 o 
   0   7   4       43.69       45.81      5.04 o 
   1   7   4        3.41        5.29      4.02 o 
   2   7   4        4.90        6.73      3.01 o 
   3   7   4       10.08       12.18      3.30 o 
   4   7   4        1.36        1.02      3.21 o 
   5   7   4        8.13        2.80      3.12 o 
   6   7   4        4.31        1.00      3.04 o 
   7   7   4        0.03       -0.72      2.73 o 
  -6   8   4        2.29       -0.55      4.18 o 
  -5   8   4        8.60        5.62      4.69 o 
  -4   8   4       10.23       12.45      5.47 o 
  -3   8   4        0.10       -2.84      5.61 o 
  -1   8   4        1.18        0.33     13.20 o 
   0   8   4        6.14        4.08     13.65 o 
   1   8   4        8.11        5.23     13.70 o 
   2   8   4        0.35        0.09      5.67 o 
   3   8   4       11.61       12.91      3.55 o 
   4   8   4        4.12        5.31      2.80 o 
 -13   0   5        0.39        2.80     11.63 o 
 -11   0   5      154.88      176.79     19.02 o 
  -9   0   5       98.63       80.58     15.59 o 
  -7   0   5      389.94      403.72     25.11 o 
  -5   0   5     4678.78     4884.35     78.92 o 
  -3   0   5     3531.51     3398.14    186.98 o 
  -1   0   5      268.54      283.28     16.05 o 
   1   0   5     5498.38     5406.76     98.81 o 
   3   0   5       43.37       38.38      3.12 o 
   5   0   5     1573.89     1645.82     57.01 o 
   7   0   5      248.39      239.37     22.28 o 
   9   0   5       19.53       34.13     28.53 o 
  11   0   5       37.83       13.95     16.85 o 
 -14   1   5       11.43        4.12      6.76 o 
 -13   1   5        9.47        5.96      7.59 o 
 -12   1   5       11.30       23.07      9.37 o 
 -11   1   5       60.79       64.51     14.80 o 
 -10   1   5       64.96       59.27      8.52 o 
  -9   1   5       14.89       10.70      7.23 o 
  -8   1   5      470.59      483.03     23.45 o 
  -7   1   5       30.83       32.66      7.18 o 
  -6   1   5        3.13        6.24      9.58 o 
  -5   1   5      417.33      398.09     21.67 o 
  -4   1   5     1383.54     1329.71     22.86 o 
  -3   1   5      163.50      168.57      4.83 o 
  -2   1   5      663.83      620.61     10.49 o 
  -1   1   5     3773.48     3883.31     61.03 o 
   0   1   5     1169.59     1089.58     50.61 o 
   1   1   5        3.68        3.22      2.07 o 
   2   1   5      943.58      880.78     13.54 o 
   3   1   5     2786.16     2811.65     31.25 o 
   4   1   5      488.58      480.10      9.17 o 
   5   1   5      212.42      224.30     11.35 o 
   6   1   5      294.51      334.19      9.84 o 
   7   1   5      372.43      365.45     17.57 o 
   8   1   5       71.44       76.81      8.11 o 
   9   1   5        2.43       15.76     20.51 o 
  10   1   5        1.93       14.25     13.47 o 
  11   1   5        7.94       18.28     11.23 o 
  12   1   5        3.16        5.78     10.93 o 
 -14   2   5        0.00        4.89      6.49 o 
 -13   2   5        0.17        2.59      7.35 o 
 -12   2   5        3.68        2.38      8.37 o 
 -11   2   5        1.45        2.61      9.74 o 
 -10   2   5       24.78       34.38     11.84 o 
  -9   2   5       97.38      109.41      8.29 o 
  -8   2   5        2.71        0.14      6.94 o 
  -7   2   5       62.62       67.26      7.68 o 
  -6   2   5      126.49      113.76      8.04 o 
  -5   2   5       69.70       67.74      5.88 o 
  -4   2   5     2079.71     2178.97     56.08 o 
  -3   2   5       12.10        4.99      3.17 o 
  -2   2   5      226.34      252.21      6.90 o 
  -1   2   5      141.07      143.59      5.89 o 
   0   2   5      801.01      713.71     12.17 o 
   1   2   5        3.32        4.64      2.10 o 
   2   2   5     2596.92     2629.93     42.39 o 
   3   2   5        8.65        6.61      2.27 o 
   4   2   5      577.03      581.94     12.38 o 
   5   2   5        2.20        2.52      4.13 o 
   6   2   5       15.09       11.21      7.51 o 
   7   2   5        8.09       11.52      6.36 o 
   8   2   5       19.82       18.39      7.25 o 
   9   2   5       18.00       22.72      8.36 o 
  10   2   5        5.09       19.94     20.82 o 
  11   2   5        4.65        0.37     16.07 o 
 -13   3   5        2.21        4.42      7.28 o 
 -12   3   5        7.66       11.67      7.94 o 
 -11   3   5       55.83       79.11     11.77 o 
 -10   3   5       47.11       54.79      5.48 o 
  -9   3   5       84.52      114.29      8.50 o 
  -8   3   5       36.39       38.87      5.29 o 
  -7   3   5      167.98      179.24     28.72 o 
  -6   3   5      661.52      553.39     34.06 o 
  -5   3   5       42.01       28.61     12.11 o 
  -4   3   5        3.89        3.68      4.56 o 
  -3   3   5       20.66       13.33      3.90 o 
  -2   3   5      823.66      852.49     12.50 o 
  -1   3   5       20.93       19.41      2.93 o 
   0   3   5        9.53        7.02      2.84 o 
   1   3   5       12.66        9.83      3.55 o 
   2   3   5       86.32       83.70      4.74 o 
   3   3   5       87.16       86.11      5.48 o 
   4   3   5        1.58        3.86      3.90 o 
   5   3   5      195.83      190.37     16.04 o 
   6   3   5       33.02       31.44      3.81 o 
   7   3   5        0.12        5.12      3.53 o 
   8   3   5        3.73        1.71      3.44 o 
   9   3   5       47.12       54.55      5.87 o 
  10   3   5       13.45       15.04      5.69 o 
  11   3   5       19.35        2.33      8.21 o 
 -13   4   5        3.17        4.34      9.45 o 
 -12   4   5       22.14       14.17      8.48 o 
 -11   4   5        0.36       -3.15      5.97 o 
 -10   4   5       26.96       28.32      3.04 o 
  -9   4   5        0.26        0.68      2.24 o 
  -8   4   5      540.13      502.56     20.30 o 
  -7   4   5        0.68        1.43      2.55 o 
  -6   4   5      146.49      148.17     10.66 o 
  -5   4   5        5.01        6.34      6.30 o 
  -4   4   5       46.94       62.05      6.41 o 
  -3   4   5       77.00       98.53      5.39 o 
  -2   4   5      412.29      440.39     10.60 o 
  -1   4   5       26.39       29.48      4.75 o 
   0   4   5      362.16      412.99     10.83 o 
   1   4   5      155.60      152.47      7.27 o 
   2   4   5      133.24      131.79      8.99 o 
   3   4   5       21.55       15.28      5.57 o 
   4   4   5       51.08       50.26      3.77 o 
   5   4   5      140.45      131.98      8.99 o 
   6   4   5      112.55      130.73      7.16 o 
   7   4   5        1.46        3.00      2.90 o 
   8   4   5       22.01       20.40      3.37 o 
   9   4   5       34.55       16.67      4.82 o 
  10   4   5       53.27       28.79      9.73 o 
 -12   5   5        4.98        3.61      5.43 o 
 -11   5   5       24.70       23.46      5.66 o 
 -10   5   5       37.56       27.97      2.40 o 
  -9   5   5        4.10        3.29      2.07 o 
  -8   5   5        5.20        6.35      2.04 o 
  -7   5   5       77.88       96.77      7.06 o 
  -6   5   5        0.09        1.07      2.08 o 
  -5   5   5      161.31      146.04      8.53 o 
  -4   5   5       21.90       19.97      4.03 o 
  -3   5   5      117.37      117.92      6.30 o 
  -2   5   5       21.41       26.10      5.38 o 
  -1   5   5      298.70      320.78     14.34 o 
   0   5   5       81.61      103.93      8.52 o 
   1   5   5       80.64       78.62     19.76 o 
   2   5   5       81.50       82.10      7.61 o 
   3   5   5      202.69      206.40     19.62 o 
   4   5   5       30.22       34.95      3.22 o 
   5   5   5       26.91       26.23      3.68 o 
   6   5   5        9.34       10.94      3.78 o 
   7   5   5        0.90        0.57      3.59 o 
   8   5   5        5.02        2.56      4.11 o 
   9   5   5       15.99        7.39      9.20 o 
 -10   6   5        0.39        1.20      2.49 o 
  -9   6   5        0.86        0.93      1.82 o 
  -8   6   5        7.78       13.81      1.92 o 
  -7   6   5        5.64        7.39      2.75 o 
  -6   6   5       30.84       50.65      6.79 o 
  -5   6   5       11.45       16.82      4.08 o 
  -4   6   5        5.70        5.85      3.91 o 
  -3   6   5        0.47       -2.25      3.70 o 
  -2   6   5      124.58      134.46      7.04 o 
  -1   6   5       10.11       10.92      3.74 o 
   0   6   5      225.47      233.39     19.40 o 
   1   6   5        4.91        4.81      3.26 o 
   2   6   5      125.46      131.87      7.06 o 
   3   6   5       28.64       27.79      3.17 o 
   4   6   5        0.25        1.34      3.32 o 
   5   6   5       43.11       51.43      4.08 o 
   6   6   5       15.25       10.92      3.47 o 
   7   6   5        7.38        3.92      3.30 o 
   8   6   5       12.97       12.56      3.42 o 
  -9   7   5        3.80        1.91      3.19 o 
  -8   7   5        8.52       11.04      2.97 o 
  -7   7   5        0.98       -1.24      2.84 o 
  -6   7   5        0.07       -0.25      1.68 o 
  -5   7   5       19.41       27.83      5.26 o 
  -4   7   5        8.97        7.24      3.67 o 
  -3   7   5        0.50        1.17      3.88 o 
  -2   7   5       18.78       17.54      3.97 o 
  -1   7   5        1.09       -0.40      4.16 o 
   0   7   5        0.04       -1.85      4.07 o 
   1   7   5        0.06        0.16      4.05 o 
   2   7   5       17.68       18.50      3.42 o 
   3   7   5        0.59        0.82      3.72 o 
   4   7   5        3.07        1.29      3.16 o 
   5   7   5        0.25       -0.31      3.00 o 
   6   7   5        4.53        3.97      3.29 o 
  -6   8   5       44.26       47.86      4.35 o 
  -5   8   5        5.37        5.17      4.84 o 
  -4   8   5        2.57       11.00      5.57 o 
  -3   8   5        0.28       -1.46      5.30 o 
  -2   8   5        1.29        4.29     11.50 o 
  -1   8   5        0.34       13.13     12.37 o 
   0   8   5        9.21       -2.26     12.01 o 
   1   8   5        1.02        0.89      5.31 o 
   2   8   5        3.39        0.10      5.09 o 
   3   8   5        0.15        0.40      3.33 o 
   4   8   5        3.48       -1.91      3.96 o 
 -14   0   6        3.51       -2.65      8.52 o 
 -12   0   6       12.11       15.21     12.65 o 
 -10   0   6      245.02      229.20     17.99 o 
  -8   0   6        6.33        3.80     10.28 o 
  -6   0   6     6354.98     6607.50    110.07 o 
  -4   0   6      936.94      979.36     24.74 o 
  -2   0   6     6062.39     6228.41     99.61 o 
   0   0   6     1198.77     1244.42     25.94 o 
   2   0   6     5567.67     5521.21    105.09 o 
   4   0   6        7.69        5.87      4.54 o 
   6   0   6       28.78       28.63      6.89 o 
   8   0   6      114.76       96.56     32.55 o 
  10   0   6        6.06      -10.51     19.28 o 
 -14   1   6        2.45        1.09      6.60 o 
 -13   1   6       16.20       11.77      7.17 o 
 -12   1   6       45.25       55.44     10.46 o 
 -11   1   6       47.16       48.95     12.00 o 
 -10   1   6      194.29      200.88     12.29 o 
  -9   1   6        4.63        7.82      7.76 o 
  -8   1   6      978.98     1005.30     34.60 o 
  -7   1   6      623.71      676.99     22.02 o 
  -6   1   6       80.09       69.67      6.59 o 
  -5   1   6      279.03      305.12      9.81 o 
  -4   1   6     1301.67     1274.01     28.41 o 
  -3   1   6      928.00      940.28     19.07 o 
  -2   1   6      545.87      520.32     16.87 o 
  -1   1   6     1756.94     1794.78     49.28 o 
   0   1   6     1874.68     1784.28     40.75 o 
   1   1   6       60.78       61.82     12.87 o 
   2   1   6      195.34      180.21      4.83 o 
   3   1   6      517.94      492.87     17.95 o 
   4   1   6       21.41       24.23      4.55 o 
   5   1   6       56.66       61.00      6.11 o 
   6   1   6        9.45        9.33      5.41 o 
   7   1   6       32.50       35.47      6.65 o 
   8   1   6        1.47       -0.93      8.75 o 
   9   1   6       52.17       70.82     23.58 o 
  10   1   6       16.02        9.51     12.99 o 
  11   1   6        8.12        4.74     13.92 o 
 -14   2   6       18.80       15.20      6.57 o 
 -13   2   6        4.45        2.30      6.94 o 
 -12   2   6       97.39      112.94     16.75 o 
 -11   2   6        5.93        3.01      9.61 o 
 -10   2   6        8.33        8.34     10.82 o 
  -9   2   6      489.82      470.60     22.41 o 
  -8   2   6      531.50      518.94     26.10 o 
  -7   2   6       38.38       39.98      7.62 o 
  -6   2   6        2.32        3.40      5.39 o 
  -5   2   6     1701.55     1851.07     46.16 o 
  -4   2   6       29.57       38.30      4.62 o 
  -3   2   6      144.76      147.33      7.05 o 
  -2   2   6      203.44      175.70      7.57 o 
  -1   2   6      283.29      249.49      5.41 o 
   0   2   6     1713.59     1683.02     30.10 o 
   1   2   6        9.40        9.85      2.12 o 
   2   2   6      226.59      219.07      6.50 o 
   3   2   6       54.60       65.47      3.60 o 
   4   2   6     2059.75     2171.52     26.05 o 
   5   2   6       73.50       82.86     10.92 o 
   6   2   6      227.33      225.40      6.78 o 
   7   2   6      179.15      191.08     17.60 o 
   8   2   6      338.64      362.40     12.14 o 
   9   2   6       15.94       21.73     13.60 o 
  10   2   6       39.56       32.75     20.05 o 
  11   2   6        9.48        5.56      5.42 o 
 -13   3   6       16.21       12.40      7.36 o 
 -12   3   6       24.39       27.74      8.20 o 
 -11   3   6       37.58       43.53      9.91 o 
 -10   3   6      133.02      160.85     13.63 o 
  -9   3   6        7.07        2.95      3.00 o 
  -8   3   6      103.61       95.50      7.27 o 
  -7   3   6       95.98       78.54     21.75 o 
  -6   3   6        1.50        7.15      9.70 o 
  -5   3   6       60.82       49.95     10.43 o 
  -4   3   6       68.54       78.65      8.38 o 
  -3   3   6        1.01        0.87      3.78 o 
  -2   3   6       74.39       70.69      5.94 o 
  -1   3   6       81.08       80.12      4.88 o 
   0   3   6       63.35       63.32      5.17 o 
   1   3   6      340.94      359.74     10.50 o 
   2   3   6      914.48      917.46     21.96 o 
   3   3   6      308.44      311.78      9.78 o 
   4   3   6        6.04        6.01      4.22 o 
   5   3   6      225.98      204.25     14.50 o 
   6   3   6      206.82      211.87     16.91 o 
   7   3   6        0.34        2.62      3.47 o 
   8   3   6      159.41      214.30     18.35 o 
   9   3   6       75.03       55.03      6.99 o 
  10   3   6        7.36        5.21      4.93 o 
  11   3   6        2.05       -5.46     14.91 o 
 -13   4   6        0.70        0.79     11.13 o 
 -12   4   6        0.01        1.16      7.81 o 
 -11   4   6        6.82       -0.20      6.10 o 
 -10   4   6       14.47       14.55      4.03 o 
  -9   4   6        0.27       -0.05      3.27 o 
  -8   4   6       20.45       24.89      3.05 o 
  -7   4   6       60.37       63.05      4.53 o 
  -6   4   6      112.87      114.21      9.87 o 
  -5   4   6       31.70       34.48      7.73 o 
  -4   4   6      121.44      143.20     10.12 o 
  -3   4   6      317.28      350.94     12.81 o 
  -2   4   6      701.34      772.85     17.89 o 
  -1   4   6       91.75       88.23      5.30 o 
   0   4   6       25.22       29.35      5.10 o 
   1   4   6      648.11      674.52     13.54 o 
   2   4   6       87.14       83.54      6.54 o 
   3   4   6        0.69        1.04      6.14 o 
   4   4   6      133.44      133.69      6.80 o 
   5   4   6       45.27       49.13      3.30 o 
   6   4   6       79.82       77.03      4.21 o 
   7   4   6       45.75       48.41      4.03 o 
   8   4   6        3.39        3.10      4.08 o 
   9   4   6        0.02        5.97      9.94 o 
  10   4   6        0.25       -8.31      9.01 o 
 -12   5   6        1.71       -0.79      6.31 o 
 -11   5   6        1.32        0.96      5.13 o 
 -10   5   6        7.95        9.37      3.67 o 
  -9   5   6        5.51        7.71      2.04 o 
  -8   5   6        1.40        2.53      2.07 o 
  -7   5   6        0.96       -0.10      1.88 o 
  -6   5   6        2.72        2.78      2.75 o 
  -5   5   6        4.87        3.25      3.82 o 
  -4   5   6       67.24       69.75      5.96 o 
  -3   5   6       31.80       24.60      3.97 o 
  -2   5   6       86.07       87.96      7.89 o 
  -1   5   6       60.01       69.09     13.47 o 
   0   5   6       62.42       47.53      5.67 o 
   1   5   6      116.63      109.36     10.73 o 
   2   5   6       47.22       47.94      3.83 o 
   3   5   6        0.60       -1.14      2.93 o 
   4   5   6       48.52       53.28      4.02 o 
   5   5   6       40.08       42.13      4.17 o 
   6   5   6       23.55       23.32      3.86 o 
   7   5   6        2.67        5.49      4.05 o 
   8   5   6       12.26        0.74      9.71 o 
   9   5   6       23.39       16.60      9.29 o 
 -10   6   6        0.03        0.81      2.75 o 
  -9   6   6       52.81       65.77      6.67 o 
  -8   6   6        5.17        5.93      1.73 o 
  -7   6   6        1.14        0.46      2.63 o 
  -6   6   6       83.48       89.20      6.39 o 
  -5   6   6       23.87       26.11      4.52 o 
  -4   6   6        6.08        9.21      3.93 o 
  -3   6   6       30.65       30.96      4.21 o 
  -2   6   6        8.13       10.89      3.88 o 
  -1   6   6       33.17       45.09      4.29 o 
   0   6   6        0.00        1.71      4.13 o 
   1   6   6       41.89       47.30      4.59 o 
   2   6   6        5.44        5.56      3.19 o 
   3   6   6       28.38       31.28      3.26 o 
   4   6   6        3.18        2.38      3.12 o 
   5   6   6       35.07       45.55      3.60 o 
   6   6   6        2.95        2.53      3.35 o 
   7   6   6        1.42        1.70      3.24 o 
   8   6   6        0.79        0.85      6.96 o 
  -9   7   6        0.01       -1.33      2.20 o 
  -8   7   6        2.73        3.61      1.21 o 
  -7   7   6        8.21        6.92      1.44 o 
  -6   7   6       16.26       14.91      3.04 o 
  -5   7   6       14.81       12.33      1.94 o 
  -4   7   6       33.92       34.48      4.16 o 
  -3   7   6        6.19        7.12      4.00 o 
  -2   7   6        1.60        2.36      3.54 o 
  -1   7   6       20.00       21.50      4.63 o 
   0   7   6       23.16       25.71      4.69 o 
   1   7   6       21.19       23.39      5.35 o 
   2   7   6        4.10        1.97      3.41 o 
   3   7   6        8.01        9.41      3.35 o 
   4   7   6        2.24        1.70      3.12 o 
   5   7   6        3.10        5.02      2.97 o 
   6   7   6        6.06        4.54      2.87 o 
  -6   8   6        4.79        2.01      3.71 o 
  -5   8   6       13.00       20.23      4.94 o 
  -4   8   6        3.41        4.11      4.72 o 
  -3   8   6        2.51       -3.32      5.03 o 
  -2   8   6        7.96       12.76     10.31 o 
  -1   8   6        0.01       -0.98     10.51 o 
   0   8   6        4.68        1.52      5.28 o 
   1   8   6        3.74       -1.15      5.09 o 
   2   8   6        0.16        5.27      3.87 o 
   3   8   6        0.12       -0.74      3.86 o 
 -13   0   7       69.71       62.22     14.01 o 
 -11   0   7      300.94      285.13     29.03 o 
  -9   0   7      696.39      678.12     25.50 o 
  -7   0   7     1022.98     1055.28     24.55 o 
  -5   0   7      305.15      258.13     21.27 o 
  -3   0   7       12.01        4.02      3.62 o 
  -1   0   7     2469.35     2570.67     75.10 o 
   1   0   7      812.40      901.46     20.60 o 
   3   0   7      494.31      520.35     19.32 o 
   5   0   7       55.82       68.44      9.27 o 
   7   0   7      703.69      725.42     68.90 o 
   9   0   7        3.88       20.53     23.38 o 
  11   0   7       11.99        6.99     12.64 o 
 -14   1   7       22.35       17.61      6.83 o 
 -13   1   7        1.95        0.94      6.88 o 
 -12   1   7        0.74        4.48      9.47 o 
 -11   1   7       30.20       31.75     10.11 o 
 -10   1   7      398.82      366.51     16.93 o 
  -9   1   7        0.64        1.52      7.80 o 
  -8   1   7      403.06      433.06     25.02 o 
  -7   1   7      127.31      112.69      9.81 o 
  -6   1   7        3.60        6.27      3.93 o 
  -5   1   7        1.18        0.64      3.29 o 
  -4   1   7      125.62      114.67      7.70 o 
  -3   1   7      476.86      472.77     10.73 o 
  -2   1   7       32.57       30.51      3.71 o 
  -1   1   7      118.68      125.41      9.06 o 
   0   1   7      823.95      811.17     27.97 o 
   1   1   7       48.63       44.59      4.32 o 
   2   1   7     1316.96     1310.61     21.23 o 
   3   1   7      105.21       97.80      6.38 o 
   4   1   7       32.80       33.38      5.44 o 
   5   1   7       38.04       33.86      5.75 o 
   6   1   7      198.22      198.14     16.26 o 
   7   1   7      276.55      303.25     12.60 o 
   8   1   7       84.03       78.94     26.06 o 
   9   1   7       14.44       14.91     16.42 o 
  10   1   7        7.14        8.02     10.86 o 
  11   1   7       10.71       21.87     12.73 o 
 -14   2   7        2.09       -0.75      5.72 o 
 -13   2   7        6.01        7.08      6.77 o 
 -12   2   7       21.99       14.16      8.07 o 
 -11   2   7       64.77       66.58     11.39 o 
 -10   2   7       64.15       69.18     11.09 o 
  -9   2   7        6.85        3.16      5.61 o 
  -8   2   7       19.56       12.72      6.16 o 
  -7   2   7     1553.53     1608.79     86.06 o 
  -6   2   7      425.91      415.71     28.26 o 
  -5   2   7       25.60       27.50      4.93 o 
  -4   2   7      145.75      181.73     10.64 o 
  -3   2   7     3418.56     3298.13    141.50 o 
  -2   2   7       24.31       17.87      3.58 o 
  -1   2   7      287.34      297.77     10.56 o 
   0   2   7      101.58      102.19      6.71 o 
   1   2   7      470.91      444.38      8.75 o 
   2   2   7      247.40      261.83      7.01 o 
   3   2   7        6.84        1.51      3.22 o 
   4   2   7       30.34       33.60      8.78 o 
   5   2   7      141.22      142.70     21.26 o 
   6   2   7       83.60       78.84      6.25 o 
   7   2   7        0.29        1.45      7.22 o 
   8   2   7        9.64       14.41      8.06 o 
   9   2   7        5.82        7.15     20.30 o 
  10   2   7        2.89        5.71     17.17 o 
  11   2   7        1.80       -5.67     11.16 o 
 -13   3   7        5.35        1.32      6.91 o 
 -12   3   7       23.38       15.62      7.66 o 
 -11   3   7       27.82       34.72      9.65 o 
 -10   3   7       85.18      118.34     17.31 o 
  -9   3   7        9.98       10.77      3.02 o 
  -8   3   7      102.64      127.45     13.32 o 
  -7   3   7        0.13       -3.96     11.36 o 
  -6   3   7      104.94      109.12     22.25 o 
  -5   3   7      338.02      321.56     19.91 o 
  -4   3   7      474.31      472.45     39.90 o 
  -3   3   7      277.32      249.67     15.37 o 
  -2   3   7     1098.04     1153.19     17.27 o 
  -1   3   7      826.29      778.17     22.36 o 
   0   3   7      272.92      258.13     12.69 o 
   1   3   7      237.28      216.69     12.20 o 
   2   3   7        8.22        8.82      4.70 o 
   3   3   7      537.42      555.13     15.73 o 
   4   3   7        9.37        5.93      3.52 o 
   5   3   7      194.62      179.36     13.45 o 
   6   3   7        0.62       -5.35      5.35 o 
   7   3   7      142.84      149.08      6.60 o 
   8   3   7        2.11        1.96      4.89 o 
   9   3   7        0.08       -6.22      7.29 o 
  10   3   7        0.13      -12.92     18.46 o 
 -13   4   7        2.38        6.28     10.97 o 
 -12   4   7       37.83       36.15      8.73 o 
 -11   4   7        0.24       -6.04      6.04 o 
 -10   4   7        3.33        5.45      2.71 o 
  -9   4   7       53.39       72.87      4.21 o 
  -8   4   7       60.16       66.67      5.28 o 
  -7   4   7        5.76        6.45      2.15 o 
  -6   4   7       48.25       46.39      4.74 o 
  -5   4   7       25.59       26.08      8.85 o 
  -4   4   7       65.89       78.69      8.06 o 
  -3   4   7       27.43       33.39      5.44 o 
  -2   4   7       50.43       48.71      4.90 o 
  -1   4   7        0.27       -0.10      4.22 o 
   0   4   7      782.87      811.82     22.28 o 
   1   4   7        9.71       13.02      5.50 o 
   2   4   7       44.16       32.36      8.26 o 
   3   4   7        0.79       -0.57      2.91 o 
   4   4   7      729.31      716.58     21.26 o 
   5   4   7       80.28       93.56      4.92 o 
   6   4   7        5.12        5.63      4.03 o 
   7   4   7       11.73       12.72      4.11 o 
   8   4   7       46.72       33.88     10.69 o 
   9   4   7        0.27       -0.65     10.10 o 
 -12   5   7       11.78       30.52     10.90 o 
 -11   5   7       33.70       33.60      5.82 o 
 -10   5   7        0.68        2.57      1.65 o 
  -9   5   7        0.28        1.30      1.84 o 
  -8   5   7       18.49       11.95      2.84 o 
  -7   5   7      258.27      218.95      9.62 o 
  -6   5   7       52.81       52.57      4.64 o 
  -5   5   7       11.80        6.43      3.91 o 
  -4   5   7        6.13        6.72      3.85 o 
  -3   5   7      162.72      153.35     13.50 o 
  -2   5   7       25.62       23.78      4.24 o 
  -1   5   7       12.22        6.75      3.83 o 
   0   5   7      141.92      128.87     12.72 o 
   1   5   7       10.60       14.32      3.44 o 
   2   5   7       15.77       13.41      3.34 o 
   3   5   7        9.14        7.26      3.01 o 
   4   5   7        0.32        0.14      3.13 o 
   5   5   7       32.95       35.44      3.77 o 
   6   5   7        6.20        3.71      3.43 o 
   7   5   7        9.13        8.92      4.06 o 
   8   5   7        0.09       -1.49      9.21 o 
 -10   6   7       25.93       18.99      5.42 o 
  -9   6   7        8.38        5.86      1.70 o 
  -8   6   7        1.02       -0.21      2.03 o 
  -7   6   7        3.91        1.36      1.60 o 
  -6   6   7       52.82       51.99      2.92 o 
  -5   6   7        1.06        0.24      3.63 o 
  -4   6   7       12.81       12.74      3.84 o 
  -3   6   7        4.01        5.92      3.78 o 
  -2   6   7       98.11      107.61      5.44 o 
  -1   6   7        8.96       11.64      4.04 o 
   0   6   7        4.75        3.56      4.22 o 
   1   6   7        2.82        5.85      3.35 o 
   2   6   7        4.48        4.95      3.16 o 
   3   6   7       10.75       12.44      3.19 o 
   4   6   7       33.11       45.94      4.13 o 
   5   6   7        6.20        2.37      3.42 o 
   6   6   7        4.77        4.22      3.29 o 
   7   6   7        5.16        3.45      6.06 o 
  -8   7   7        0.01       -0.99      1.43 o 
  -7   7   7        1.58        1.44      1.90 o 
  -6   7   7        1.68        1.25      1.27 o 
  -5   7   7       19.44        9.98      2.55 o 
  -4   7   7        8.20       10.71      3.77 o 
  -3   7   7        2.47       -1.53      3.78 o 
  -2   7   7       11.64       17.78      4.13 o 
  -1   7   7       24.91       34.93      5.09 o 
   0   7   7        5.10        4.79      4.41 o 
   1   7   7       14.22       11.52      5.25 o 
   2   7   7        0.80        3.91      3.37 o 
   3   7   7        2.73        0.17      3.11 o 
   4   7   7        0.17       -0.51      2.95 o 
   5   7   7        0.07        1.63      4.91 o 
  -5   8   7        1.81        5.59      4.40 o 
  -4   8   7        9.12       10.04      4.55 o 
  -3   8   7        1.59       -1.90      4.87 o 
  -2   8   7        0.98        0.95      5.01 o 
  -1   8   7        1.26        0.90      4.84 o 
   0   8   7       23.08       11.95      5.27 o 
   1   8   7        1.72       -1.79      4.90 o 
   2   8   7        1.11        3.46      3.80 o 
 -14   0   8        2.47       -4.86      8.18 o 
 -12   0   8       22.50       30.65     11.33 o 
 -10   0   8      322.69      255.40     33.65 o 
  -8   0   8        9.94       17.55     11.19 o 
  -6   0   8      494.08      550.84     29.94 o 
  -4   0   8       10.40       19.21      5.31 o 
  -2   0   8       51.33       46.84      6.98 o 
   0   0   8      761.20      859.75     34.37 o 
   2   0   8      699.16      722.86     24.84 o 
   4   0   8       30.57       19.80     10.03 o 
   6   0   8      488.27      549.05     53.05 o 
   8   0   8        8.35       -1.80     24.91 o 
  10   0   8       62.59       82.37     20.05 o 
 -14   1   8        3.33        7.78      6.22 o 
 -13   1   8        0.11       -4.23      6.68 o 
 -12   1   8      104.42      133.84     11.10 o 
 -11   1   8       92.86      125.49     17.65 o 
 -10   1   8       30.57       27.23      8.26 o 
  -9   1   8      135.89      127.24     16.24 o 
  -8   1   8       93.83       82.33     11.00 o 
  -7   1   8      132.33      118.75      9.20 o 
  -6   1   8        2.73        3.40      4.08 o 
  -5   1   8      515.64      539.90     19.77 o 
  -4   1   8     2062.91     2020.30     33.68 o 
  -3   1   8        9.15       11.08      2.97 o 
  -2   1   8        9.47       11.92      2.94 o 
  -1   1   8      853.29      896.32     19.64 o 
   0   1   8      179.21      171.37      5.97 o 
   1   1   8       58.20       59.29      4.50 o 
   2   1   8      476.38      480.46     10.08 o 
   3   1   8        8.78        7.35      5.37 o 
   4   1   8       67.47       58.73      6.63 o 
   5   1   8      161.75      166.31      8.87 o 
   6   1   8      112.83      117.00      7.84 o 
   7   1   8       64.66       74.72     11.77 o 
   8   1   8        1.02        3.63     22.78 o 
   9   1   8       23.28       21.68     12.87 o 
  10   1   8        0.76       -6.09     14.63 o 
 -14   2   8        1.06       -3.26      7.22 o 
 -13   2   8        1.00        3.83      6.48 o 
 -12   2   8       35.46       26.75      7.89 o 
 -11   2   8       23.48       32.76      8.74 o 
 -10   2   8       27.57       60.90     11.20 o 
  -9   2   8        1.86       -1.13      5.71 o 
  -8   2   8        3.76        1.35      6.07 o 
  -7   2   8        4.71        3.18      6.37 o 
  -6   2   8      115.20      110.80      7.78 o 
  -5   2   8        0.02        1.87      4.40 o 
  -4   2   8      503.44      557.89     19.53 o 
  -3   2   8      354.09      361.11     13.33 o 
  -2   2   8      576.73      527.07     17.99 o 
  -1   2   8      166.06      178.05      9.01 o 
   0   2   8     1597.61     1642.10     29.79 o 
   1   2   8      454.98      495.14     10.39 o 
   2   2   8     1151.89     1229.40     25.45 o 
   3   2   8      107.87      113.32      5.96 o 
   4   2   8      180.18      210.90     10.91 o 
   5   2   8       56.26       46.01      7.74 o 
   6   2   8        2.42        2.80      7.36 o 
   7   2   8       72.21       75.46      9.90 o 
   8   2   8       19.07       14.07      8.51 o 
   9   2   8        1.87       -1.19     18.49 o 
  10   2   8        1.66        1.35      8.10 o 
 -13   3   8        0.79        3.14      6.75 o 
 -12   3   8       13.17        9.92      7.14 o 
 -11   3   8       11.55       22.56      8.78 o 
 -10   3   8       45.67       55.02      8.76 o 
  -9   3   8       23.61       26.30      3.64 o 
  -8   3   8      550.16      501.48     11.94 o 
  -7   3   8        0.94        4.02      6.03 o 
  -6   3   8       52.70       54.87     13.62 o 
  -5   3   8        5.96        1.16      7.26 o 
  -4   3   8      893.85      889.11     50.68 o 
  -3   3   8       42.61       31.93      4.79 o 
  -2   3   8      141.34      122.85      8.10 o 
  -1   3   8      119.10       95.45     10.28 o 
   0   3   8     1047.97     1006.00     16.33 o 
   1   3   8        5.22        2.09      4.25 o 
   2   3   8      128.03      131.49     10.40 o 
   3   3   8      154.07      148.88      8.00 o 
   4   3   8       13.98       14.91      3.52 o 
   5   3   8        7.06       -1.52      3.63 o 
   6   3   8        0.35       -3.62      3.62 o 
   7   3   8       54.25       76.97      8.56 o 
   8   3   8       18.54       21.47      9.52 o 
   9   3   8        0.09       11.42     10.94 o 
  10   3   8        0.14        7.25     14.87 o 
 -12   4   8        7.40        5.41      7.69 o 
 -11   4   8       33.68       29.64      7.20 o 
 -10   4   8        0.21        5.20      2.59 o 
  -9   4   8      223.70      219.13      7.39 o 
  -8   4   8        0.22        2.18      2.25 o 
  -7   4   8      160.28      129.09      5.87 o 
  -6   4   8       41.96       37.97      4.68 o 
  -5   4   8      162.69      140.38     11.94 o 
  -4   4   8       16.44       14.81      6.24 o 
  -3   4   8       84.74       92.50     11.46 o 
  -2   4   8       56.22       49.12      8.77 o 
  -1   4   8      117.29       92.00     10.18 o 
   0   4   8        9.32        7.06      5.09 o 
   1   4   8        4.83        5.09      6.34 o 
   2   4   8      266.18      246.91      8.26 o 
   3   4   8        0.42        0.19      3.09 o 
   4   4   8        0.29       -1.18      3.16 o 
   5   4   8        0.08       -0.39      3.91 o 
   6   4   8        2.04        0.67      3.99 o 
   7   4   8        0.16        2.71     10.02 o 
   8   4   8        0.01        5.98     10.79 o 
   9   4   8        7.56       12.65     12.02 o 
 -11   5   8        2.19       -5.22      5.22 o 
 -10   5   8        0.28        0.21      2.58 o 
  -9   5   8       10.71        9.52      2.12 o 
  -8   5   8        1.98        2.39      2.15 o 
  -7   5   8        1.34        3.40      2.04 o 
  -6   5   8        3.93        3.20      3.76 o 
  -5   5   8        2.80        1.78      3.91 o 
  -4   5   8        2.13        1.75      4.00 o 
  -3   5   8       41.05       41.89      4.59 o 
  -2   5   8      132.10      117.81      6.37 o 
  -1   5   8        6.45        4.18      3.92 o 
   0   5   8       76.47       73.20      5.83 o 
   1   5   8       38.20       34.19      3.82 o 
   2   5   8       70.94       73.81      4.19 o 
   3   5   8       61.01       62.29      4.02 o 
   4   5   8       49.68       54.32      4.38 o 
   5   5   8        5.95       11.20      3.56 o 
   6   5   8       17.58       14.16      4.44 o 
   7   5   8        8.45        6.36      9.42 o 
   8   5   8        0.36        1.95     10.40 o 
 -10   6   8        2.22        1.14      2.83 o 
  -9   6   8        1.50       -0.33      1.21 o 
  -8   6   8        3.02        1.44      1.81 o 
  -7   6   8        0.08       -0.92      1.53 o 
  -6   6   8       16.79       16.23      2.24 o 
  -5   6   8       16.98       18.88      3.68 o 
  -4   6   8        0.87        1.33      3.64 o 
  -3   6   8        0.62        0.78      3.78 o 
  -2   6   8        6.52        7.44      3.91 o 
  -1   6   8      132.55      136.98      5.27 o 
   0   6   8        0.72        1.45      4.33 o 
   1   6   8       20.83       23.68      3.40 o 
   2   6   8        0.24        1.00      2.96 o 
   3   6   8       54.52       59.02      3.97 o 
   4   6   8       50.38       46.78      7.74 o 
   5   6   8        8.47        5.98      3.29 o 
   6   6   8        0.08        2.96      6.04 o 
   7   6   8       14.92        8.68      8.87 o 
  -8   7   8        0.55        0.11      1.09 o 
  -7   7   8        3.31        2.19      1.27 o 
  -6   7   8        5.31        3.78      1.36 o 
  -5   7   8        4.11        2.18      1.67 o 
  -4   7   8       20.25       17.06      3.67 o 
  -3   7   8        1.32        2.80      3.62 o 
  -2   7   8        3.94        6.77      3.74 o 
  -1   7   8        1.07        2.28      4.41 o 
   0   7   8        1.07        0.51      4.15 o 
   1   7   8        2.61        1.00      4.04 o 
   2   7   8        0.48        0.00      4.56 o 
   3   7   8        1.07        4.29      4.52 o 
   4   7   8        4.39       -3.93      4.56 o 
   5   7   8       15.65        4.22      4.87 o 
  -5   8   8        5.80        5.50      4.01 o 
  -4   8   8        2.14        0.68      4.04 o 
  -3   8   8       10.11        2.52      4.62 o 
  -2   8   8        0.13        3.29      4.73 o 
  -1   8   8       12.73        4.97      4.76 o 
   0   8   8        3.39        3.45      4.70 o 
   1   8   8        0.04        0.94      4.67 o 
 -13   0   9        4.56       -2.23      9.54 o 
 -11   0   9        0.86       -1.76     16.43 o 
  -9   0   9       74.49       80.51     12.86 o 
  -7   0   9        6.10        5.26      7.03 o 
  -5   0   9     1259.90     1182.30     26.19 o 
  -3   0   9     3177.56     3100.23     59.01 o 
  -1   0   9      295.49      301.45     12.59 o 
   1   0   9     2805.05     3007.40     78.81 o 
   3   0   9      555.39      557.83     26.95 o 
   5   0   9      550.02      585.32    105.01 o 
   7   0   9       73.61      116.38     34.58 o 
   9   0   9       15.52       11.87     19.38 o 
 -14   1   9        0.02       -3.98      5.65 o 
 -13   1   9        5.58        5.79      6.17 o 
 -12   1   9        0.29       -1.97      7.63 o 
 -11   1   9       86.01       87.87     17.54 o 
 -10   1   9       23.87       26.86     10.30 o 
  -9   1   9        9.95       13.90      8.42 o 
  -8   1   9        2.58        3.18      7.04 o 
  -7   1   9        1.82        2.48      5.35 o 
  -6   1   9       76.71       60.45      7.01 o 
  -5   1   9      290.34      277.47     10.23 o 
  -4   1   9      404.93      404.52     11.92 o 
  -3   1   9       17.74       17.02      3.82 o 
  -2   1   9       79.00       77.10     16.46 o 
  -1   1   9      425.74      485.78     15.46 o 
   0   1   9      364.97      351.41     11.73 o 
   1   1   9      623.55      651.53     29.93 o 
   2   1   9      143.20      146.99     10.54 o 
   3   1   9       91.13       83.65     11.73 o 
   4   1   9        5.35        4.56      7.40 o 
   5   1   9      890.18      887.64     45.15 o 
   6   1   9        9.40        5.69     26.09 o 
   7   1   9       16.30       29.88     24.95 o 
   8   1   9        0.35        1.99     13.75 o 
   9   1   9       23.46       20.07     11.47 o 
  10   1   9        6.08        1.23      8.71 o 
 -14   2   9        1.78       -2.72      9.09 o 
 -13   2   9       34.40       45.20      6.99 o 
 -12   2   9       50.96       45.24      7.62 o 
 -11   2   9        4.15        3.73      7.97 o 
 -10   2   9      101.83      126.86     12.78 o 
  -9   2   9      235.41      282.81     11.74 o 
  -8   2   9       41.19       36.52      7.72 o 
  -7   2   9        7.18        7.25      7.06 o 
  -6   2   9       22.05       13.25      5.45 o 
  -5   2   9      536.25      533.47     18.03 o 
  -4   2   9       16.10       19.56      5.55 o 
  -3   2   9      796.10      831.65     22.06 o 
  -2   2   9       97.11       98.94     10.72 o 
  -1   2   9       66.37       51.17      5.38 o 
   0   2   9        8.20        7.05      2.96 o 
   1   2   9      259.03      290.64     11.67 o 
   2   2   9      131.61      137.74      6.74 o 
   3   2   9      253.44      284.18     11.64 o 
   4   2   9      147.07      147.53     13.49 o 
   5   2   9      312.48      303.65     18.44 o 
   6   2   9        3.36       -0.74      7.57 o 
   7   2   9        0.05       -6.79     12.95 o 
   8   2   9       10.37       11.44     18.84 o 
   9   2   9       19.13       17.07     11.02 o 
  10   2   9        0.72        1.55     11.92 o 
 -13   3   9       24.31       25.66      8.02 o 
 -12   3   9       48.26       44.64      7.37 o 
 -11   3   9        5.22        2.87      7.40 o 
 -10   3   9        1.06        1.88      6.97 o 
  -9   3   9        0.73        2.10      7.74 o 
  -8   3   9       90.15      100.40      9.21 o 
  -7   3   9       80.20       58.10      9.44 o 
  -6   3   9       24.55       18.30     11.57 o 
  -5   3   9       85.63       81.77     19.91 o 
  -4   3   9      173.45      174.52     19.06 o 
  -3   3   9      134.79      129.76     14.96 o 
  -2   3   9        0.24       -2.34      3.80 o 
  -1   3   9       27.94       19.80      5.31 o 
   0   3   9       17.83       20.35      4.43 o 
   1   3   9       38.70       43.30      6.24 o 
   2   3   9        4.55        1.88      7.08 o 
   3   3   9        9.03        6.34      4.03 o 
   4   3   9       41.09       37.97      4.95 o 
   5   3   9       11.35       15.96      6.65 o 
   6   3   9       25.50       30.38      6.95 o 
   7   3   9       23.66       30.71      7.16 o 
   8   3   9       51.99       51.35      9.58 o 
   9   3   9        8.08       11.87     17.05 o 
 -12   4   9        4.08        3.07      8.57 o 
 -11   4   9        2.15        2.13     10.71 o 
 -10   4   9        2.60        2.72      2.39 o 
  -9   4   9       13.93       22.57      3.09 o 
  -8   4   9       63.76       74.81      4.76 o 
  -7   4   9       24.87       21.82      2.51 o 
  -6   4   9       50.88       36.46      4.54 o 
  -5   4   9      363.56      354.02     21.44 o 
  -4   4   9        7.29        3.70      4.01 o 
  -3   4   9      272.98      294.75      9.56 o 
  -2   4   9      139.96      142.36      8.16 o 
  -1   4   9      211.10      227.68     34.04 o 
   0   4   9        4.02        1.79      3.42 o 
   1   4   9       30.42       29.75      3.45 o 
   2   4   9      159.40      159.62     13.69 o 
   3   4   9       18.84       18.49      3.38 o 
   4   4   9        2.51        0.37      3.95 o 
   5   4   9       33.73       43.30      7.56 o 
   6   4   9        1.60        6.28      7.27 o 
   7   4   9        0.14        1.42     10.67 o 
   8   4   9        0.09       -5.33      9.46 o 
 -11   5   9        0.15       -3.47      5.48 o 
 -10   5   9       14.79       12.33      7.12 o 
  -9   5   9        4.08        2.04      2.80 o 
  -8   5   9       55.45       53.52      5.98 o 
  -7   5   9        8.57       12.32      2.20 o 
  -6   5   9       14.54       13.90      4.01 o 
  -5   5   9       97.19       95.94      5.81 o 
  -4   5   9       21.55       14.40      4.10 o 
  -3   5   9        0.16       -2.42      4.03 o 
  -2   5   9      213.07      243.39      7.27 o 
  -1   5   9       32.99       29.38      4.72 o 
   0   5   9        2.56        3.20      3.47 o 
   1   5   9        0.56        0.51      3.37 o 
   2   5   9        7.24        6.68      3.16 o 
   3   5   9       27.01       29.66      3.37 o 
   4   5   9       22.07       19.60      3.63 o 
   5   5   9        0.77       -3.21      7.67 o 
   6   5   9        0.08        0.54      7.48 o 
   7   5   9       15.51        8.37     11.33 o 
 -10   6   9        7.23        5.92      3.09 o 
  -9   6   9        7.42        7.81      1.52 o 
  -8   6   9        2.52        0.90      1.85 o 
  -7   6   9        5.13        6.40      1.68 o 
  -6   6   9        1.61        1.68      2.22 o 
  -5   6   9        0.40        2.15      3.37 o 
  -4   6   9        8.23       13.73      3.90 o 
  -3   6   9       26.10       31.88      4.21 o 
  -2   6   9        7.51        9.40      3.96 o 
  -1   6   9        2.80        4.01      3.89 o 
   0   6   9        0.12        2.90      4.51 o 
   1   6   9       18.88       24.27      3.83 o 
   2   6   9        5.70        6.57      3.48 o 
   3   6   9       26.46       17.94      4.40 o 
   4   6   9        9.16        3.69      5.11 o 
   5   6   9        8.74        7.80      5.30 o 
   6   6   9        1.23        3.87      6.03 o 
  -8   7   9        0.19        0.69      1.34 o 
  -7   7   9        1.09        1.64      1.21 o 
  -6   7   9        1.06        3.09      1.71 o 
  -5   7   9        0.02        1.21      1.34 o 
  -4   7   9        4.41        2.28      3.21 o 
  -3   7   9        4.06        4.97      3.41 o 
  -2   7   9       13.37        9.45      3.66 o 
  -1   7   9        2.50       -0.68      4.20 o 
   0   7   9       32.92       18.21      4.36 o 
   1   7   9        2.87        1.84      4.02 o 
   2   7   9        6.01        1.07      4.47 o 
   3   7   9        5.88        1.80      4.43 o 
   4   7   9        0.15        0.52      4.49 o 
  -4   8   9        0.59       -7.13      7.13 o 
  -3   8   9        1.73       -0.21      7.40 o 
  -2   8   9       14.34        2.66      4.33 o 
  -1   8   9        3.99        1.66      4.35 o 
   0   8   9        3.54        4.10      4.50 o 
 -14   0  10        0.09        2.14      6.83 o 
 -12   0  10       84.56       68.29     17.44 o 
 -10   0  10       25.39       34.44     19.32 o 
  -8   0  10        4.92        7.72     10.23 o 
  -6   0  10      183.87      173.00     14.19 o 
  -4   0  10      509.06      508.62     18.45 o 
  -2   0  10       12.45        2.68      5.64 o 
   0   0  10      752.86      756.83     36.68 o 
   4   0  10      300.00      268.68     13.96 o 
   6   0  10       51.27       84.14     35.83 o 
   8   0  10        7.76        2.33     20.73 o 
 -14   1  10        1.42        3.05      5.60 o 
 -13   1  10        0.95        3.88      5.88 o 
 -12   1  10       20.62        3.91      7.65 o 
 -11   1  10       10.34        5.72      9.01 o 
 -10   1  10       98.53      124.10     16.10 o 
  -9   1  10        2.62        0.64      8.13 o 
  -8   1  10       25.89       33.87      8.51 o 
  -7   1  10       10.16       10.93      6.04 o 
  -6   1  10      280.78      249.12     12.75 o 
  -5   1  10       27.99       26.79      4.90 o 
  -4   1  10      524.72      479.52     16.63 o 
  -3   1  10       45.56       55.19      5.15 o 
  -2   1  10       67.70       87.43     16.17 o 
  -1   1  10      250.14      261.05     12.48 o 
   0   1  10      852.40      833.36     19.92 o 
   1   1  10       13.91        9.99      7.54 o 
   2   1  10       14.79       15.07      8.47 o 
   3   1  10      273.35      280.34     22.57 o 
   4   1  10     1058.81     1057.28     15.34 o 
   5   1  10        5.53        6.37      8.57 o 
   6   1  10      212.21      209.09     32.30 o 
   7   1  10        2.01       -2.81     20.02 o 
   8   1  10       43.74       40.98     12.89 o 
   9   1  10        1.49        9.97     10.29 o 
 -13   2  10        1.10        0.83      5.95 o 
 -12   2  10       10.33        6.55      6.64 o 
 -11   2  10        9.88       14.46      7.70 o 
 -10   2  10        2.20       -0.68      9.86 o 
  -9   2  10       52.59       66.07      9.97 o 
  -8   2  10       41.41       36.91      7.23 o 
  -7   2  10      126.01      117.06     16.36 o 
  -6   2  10      589.00      579.46     25.34 o 
  -5   2  10      115.64       91.09     11.86 o 
  -4   2  10      196.41      186.46     13.35 o 
  -3   2  10       73.36       70.58     10.34 o 
  -2   2  10       28.58       32.06      4.73 o 
  -1   2  10      502.28      507.70     30.73 o 
   0   2  10       77.79       80.99      8.91 o 
   1   2  10      507.20      523.68     13.37 o 
   2   2  10      283.28      273.09     22.75 o 
   3   2  10       18.35       25.48      6.15 o 
   4   2  10      146.94      148.88     18.95 o 
   5   2  10       16.78       26.92     14.53 o 
   6   2  10        3.10        8.18     13.25 o 
   7   2  10        1.55       -0.44     11.78 o 
   8   2  10        0.39       -1.32     11.11 o 
   9   2  10        1.59       -4.71      7.70 o 
 -13   3  10        2.09       -0.47      8.66 o 
 -12   3  10        1.44       -4.40     10.86 o 
 -11   3  10        3.64        5.61      7.62 o 
 -10   3  10       34.61       44.72      8.44 o 
  -9   3  10       17.07       23.02      8.71 o 
  -8   3  10        1.08        2.02      9.31 o 
  -7   3  10        0.82        0.07      2.63 o 
  -6   3  10        6.37       10.43      5.16 o 
  -5   3  10      204.05      193.61     14.46 o 
  -4   3  10       46.69       48.75      6.34 o 
  -3   3  10       96.56      100.21      7.56 o 
  -2   3  10       16.24       15.97      5.07 o 
  -1   3  10       65.42       57.19      7.30 o 
   0   3  10       20.89       21.29      5.59 o 
   1   3  10      107.64      103.24     11.65 o 
   2   3  10       16.99       15.15      5.19 o 
   3   3  10      169.96      168.44     10.95 o 
   4   3  10      254.56      280.74     12.57 o 
   5   3  10       34.24       32.43      7.25 o 
   6   3  10       87.93      109.96      9.35 o 
   7   3  10        0.69       -8.78      8.78 o 
   8   3  10        0.68        8.83     12.12 o 
   9   3  10        0.01       -5.41     13.71 o 
 -12   4  10        7.28       12.18     12.11 o 
 -11   4  10       27.27       26.47     11.06 o 
 -10   4  10        0.22        4.14      6.06 o 
  -9   4  10       49.52       44.56      3.57 o 
  -8   4  10        2.50        3.49      2.25 o 
  -7   4  10      155.63      121.98      9.29 o 
  -6   4  10       70.01       77.06      5.30 o 
  -5   4  10        0.18       -2.72      4.03 o 
  -4   4  10      247.22      231.37     10.97 o 
  -3   4  10       56.47       53.27      4.89 o 
  -2   4  10       49.67       51.57      4.36 o 
  -1   4  10        2.90        2.99      4.16 o 
   0   4  10       13.41        9.30      4.21 o 
   1   4  10       56.72       48.60      4.15 o 
   2   4  10      249.51      239.50      7.81 o 
   3   4  10       81.51      100.04      7.20 o 
   4   4  10       92.55       95.94      9.51 o 
   5   4  10        1.91        2.59      7.27 o 
   6   4  10        0.53        6.08     10.46 o 
   7   4  10        5.85        9.10     10.19 o 
   8   4  10        0.00        4.02     11.19 o 
 -11   5  10        0.41       -2.03      5.24 o 
 -10   5  10        0.06        3.86      2.09 o 
  -9   5  10        5.19        4.10      2.12 o 
  -8   5  10        1.84        1.92      1.80 o 
  -7   5  10        0.42        0.76      1.99 o 
  -6   5  10       20.15       16.72      3.82 o 
  -5   5  10       37.87       42.02      4.39 o 
  -4   5  10       25.62       31.40      4.38 o 
  -3   5  10        6.10        4.60      4.11 o 
  -2   5  10       25.80       26.77      4.59 o 
  -1   5  10        4.45        5.75      4.26 o 
   0   5  10       27.08       28.19      4.65 o 
   1   5  10       32.78       34.76      5.49 o 
   2   5  10       35.54       37.52      3.65 o 
   3   5  10       13.13       11.76      5.25 o 
   4   5  10       21.06       16.96      7.89 o 
   5   5  10       13.62       14.02      7.68 o 
   6   5  10        1.47       -1.27     11.47 o 
   7   5  10        1.00        1.44     10.91 o 
 -10   6  10        5.06        9.57      2.61 o 
  -9   6  10        6.75        4.86      2.42 o 
  -8   6  10        4.12        0.00      1.45 o 
  -7   6  10       53.56       54.09      5.63 o 
  -6   6  10       24.66       26.58      2.38 o 
  -5   6  10        9.64       13.52      3.68 o 
  -4   6  10      106.35      114.24      6.56 o 
  -3   6  10       10.10       11.15      3.86 o 
  -2   6  10        7.77        7.51      3.95 o 
  -1   6  10        5.02        5.77      3.89 o 
   0   6  10        3.26        3.33      4.44 o 
   1   6  10        7.09        7.72      4.59 o 
   2   6  10       34.91       19.84      5.53 o 
   3   6  10        9.02        5.41      5.12 o 
   4   6  10        3.70        4.68      5.14 o 
   5   6  10        8.88        3.16      6.01 o 
  -7   7  10        3.45        5.35      2.05 o 
  -6   7  10        0.10        0.52      1.04 o 
  -5   7  10       10.50        6.99      1.31 o 
  -4   7  10        1.74        2.49      2.97 o 
  -3   7  10        9.60        5.32      3.22 o 
  -2   7  10        4.74        3.32      3.31 o 
  -1   7  10        0.19       -1.94      3.97 o 
   0   7  10        1.85        0.72      3.91 o 
   1   7  10        3.80        5.74      3.90 o 
   2   7  10       14.21        7.11      4.51 o 
   3   7  10        9.67        3.47      4.53 o 
 -13   0  11        0.04       -3.44      8.22 o 
 -11   0  11       94.09       82.27     19.40 o 
  -9   0  11      388.35      429.66     85.50 o 
  -7   0  11      381.48      398.06     22.00 o 
  -5   0  11      141.36      126.59     16.39 o 
  -3   0  11       25.50       19.56      6.12 o 
  -1   0  11     2414.46     2389.83     61.78 o 
   3   0  11        2.03        4.09      5.15 o 
   5   0  11        3.27        6.60      6.84 o 
   7   0  11       13.16       18.89     22.95 o 
   9   0  11        2.66        5.83     10.06 o 
 -14   1  11        0.05       -2.53      6.30 o 
 -13   1  11        2.89        1.67      5.66 o 
 -12   1  11        0.87       -1.61      7.35 o 
 -11   1  11       68.74      100.29     11.27 o 
 -10   1  11       36.78       40.85     10.93 o 
  -9   1  11        0.05        3.78     11.42 o 
  -8   1  11        5.56        4.99      7.54 o 
  -7   1  11      367.96      402.70     74.09 o 
  -6   1  11      564.96      499.87     22.32 o 
  -5   1  11      203.16      202.07      9.66 o 
  -4   1  11       10.69        8.20      4.84 o 
  -3   1  11      229.31      199.29     15.48 o 
  -2   1  11       91.70       79.89     13.20 o 
  -1   1  11       74.70       61.97     11.75 o 
   0   1  11      169.08      148.64     16.34 o 
   1   1  11      237.74      230.14     14.90 o 
   2   1  11       70.25       64.05      6.71 o 
   3   1  11        8.30        3.42      5.27 o 
   4   1  11       24.45       28.17      6.56 o 
   5   1  11      103.07      128.80     28.51 o 
   6   1  11        6.00        7.89      5.61 o 
   7   1  11        1.09       -2.83     12.40 o 
   8   1  11        0.81       -0.59      8.90 o 
   9   1  11        0.87       -1.70      8.25 o 
 -13   2  11        0.06       -1.74      5.56 o 
 -12   2  11       53.74       47.56      7.51 o 
 -11   2  11       89.67       95.15      9.84 o 
 -10   2  11        0.38       -2.40      9.12 o 
  -9   2  11       27.97       42.98      9.64 o 
  -8   2  11      111.84      146.23     17.96 o 
  -7   2  11       55.09       43.84     11.13 o 
  -6   2  11       16.27        9.73     12.47 o 
  -5   2  11       60.47       54.76      9.73 o 
  -4   2  11      163.38      173.90     18.96 o 
  -3   2  11      213.07      215.40     38.59 o 
  -2   2  11      487.21      476.45     14.70 o 
  -1   2  11      201.56      203.18      9.65 o 
   0   2  11        3.44        2.62      4.98 o 
   1   2  11      598.99      663.84     14.44 o 
   2   2  11        3.04        7.35      7.82 o 
   3   2  11       73.63       75.92     10.53 o 
   4   2  11        7.50       -0.34     11.54 o 
   5   2  11       13.99       16.26     11.29 o 
   6   2  11        9.15        6.65     10.68 o 
   7   2  11       17.37       15.07      4.84 o 
   8   2  11        2.70        1.12      9.78 o 
 -13   3  11        8.96       12.95      8.37 o 
 -12   3  11        6.82        4.31      8.92 o 
 -11   3  11        7.95        9.34      7.10 o 
 -10   3  11        4.82        7.07      8.15 o 
  -9   3  11       28.10       31.00      8.57 o 
  -8   3  11       46.86       67.04     10.36 o 
  -7   3  11       77.72       83.19     12.14 o 
  -6   3  11        5.48       -1.65      5.27 o 
  -5   3  11        1.49        6.83      5.08 o 
  -4   3  11       42.32       41.01      8.38 o 
  -3   3  11      177.05      175.68     12.10 o 
  -2   3  11       81.12       88.86     10.29 o 
  -1   3  11        5.41        2.88      4.94 o 
   0   3  11       54.75       44.30      5.74 o 
   1   3  11        6.00        4.42      6.23 o 
   2   3  11      384.62      402.10      9.29 o 
   3   3  11      264.96      267.13     10.56 o 
   4   3  11       84.59       82.47     10.71 o 
   5   3  11        0.63        5.50      9.33 o 
   6   3  11       29.24       27.17      9.37 o 
   7   3  11        2.77       -3.08     17.55 o 
   8   3  11        0.01       13.43     15.05 o 
 -12   4  11        0.06       -7.16     11.23 o 
 -11   4  11        0.06        4.50      8.46 o 
 -10   4  11        3.05        2.44      7.91 o 
  -9   4  11       30.94       39.18      5.63 o 
  -8   4  11       32.13       39.63      4.47 o 
  -7   4  11       20.01       15.10      2.54 o 
  -6   4  11        0.17        3.72      3.98 o 
  -5   4  11       17.14       14.08      4.41 o 
  -4   4  11       10.94       11.91      4.33 o 
  -3   4  11      225.68      230.14     14.97 o 
  -2   4  11        1.88        0.70      4.08 o 
  -1   4  11       12.94       14.10      4.50 o 
   0   4  11       62.05       59.42      5.01 o 
   1   4  11       30.10       28.44      4.78 o 
   2   4  11       12.14       11.41      6.60 o 
   3   4  11       18.88       24.80      8.46 o 
   4   4  11       53.65       69.02      8.73 o 
   5   4  11       14.39       13.33     10.80 o 
   6   4  11        2.89       -4.77      9.93 o 
   7   4  11       13.64       19.61      9.52 o 
 -11   5  11        0.87       -2.65      5.23 o 
 -10   5  11        0.01       -0.75      3.47 o 
  -9   5  11        2.31       -1.06      1.60 o 
  -8   5  11        0.72        2.02      1.90 o 
  -7   5  11       29.62       32.89      3.06 o 
  -6   5  11       30.60       27.92      3.53 o 
  -5   5  11        0.15        0.23      3.79 o 
  -4   5  11       15.64       11.76      4.03 o 
  -3   5  11       45.51       44.47      5.15 o 
  -2   5  11       76.57       83.04      5.25 o 
  -1   5  11        0.00        0.06      4.19 o 
   0   5  11        7.95        7.91      4.50 o 
   1   5  11       43.88       45.24      4.96 o 
   2   5  11      198.40      212.29      9.71 o 
   3   5  11       19.91       15.21      6.70 o 
   4   5  11        0.43        4.95      8.08 o 
   5   5  11        0.03       -2.15     11.46 o 
   6   5  11       15.55       10.37     11.63 o 
  -9   6  11        1.14        1.22      1.21 o 
  -8   6  11       25.62       23.48      2.16 o 
  -7   6  11        1.86        5.16      1.94 o 
  -6   6  11        1.09        0.54      2.05 o 
  -5   6  11        1.70        1.74      3.08 o 
  -4   6  11       30.95       31.96      3.98 o 
  -3   6  11      101.22      112.14      6.10 o 
  -2   6  11       25.85       35.81      4.54 o 
  -1   6  11       22.38       30.85      4.55 o 
   0   6  11      130.50      121.69      8.21 o 
   1   6  11       17.46       12.59      5.12 o 
   2   6  11       15.68        9.62      5.09 o 
   3   6  11        9.25        5.23      5.05 o 
   4   6  11        0.52        3.43      5.75 o 
  -7   7  11        0.01       -0.63      1.40 o 
  -6   7  11        5.84        4.35      1.13 o 
  -5   7  11        5.30        1.09      1.31 o 
  -4   7  11        0.76       -0.42      2.46 o 
  -3   7  11        0.00       -1.40      2.89 o 
  -2   7  11        5.44        1.16      3.06 o 
  -1   7  11        0.38        1.29      3.77 o 
   0   7  11       40.53       26.04      4.18 o 
   1   7  11        0.08        2.46      4.35 o 
   2   7  11        2.48        1.51      4.42 o 
 -12   0  12       71.18       59.23     12.10 o 
 -10   0  12      103.89      164.89     25.22 o 
  -8   0  12      971.67      800.66     28.44 o 
  -6   0  12       25.05       21.83     12.30 o 
  -4   0  12     1682.96     1506.20     39.27 o 
  -2   0  12      177.51      176.98     15.67 o 
   2   0  12        1.30        2.41      4.98 o 
   4   0  12       18.64       23.71      6.59 o 
   6   0  12        2.01        5.99     23.05 o 
   8   0  12        8.73       14.37     11.75 o 
 -13   1  12       17.46       23.62      5.63 o 
 -12   1  12        3.20        2.19      7.22 o 
 -11   1  12        8.27        1.73      9.10 o 
 -10   1  12       88.06       92.32     12.43 o 
  -9   1  12       43.19       61.54     12.35 o 
  -8   1  12      301.69      369.68     41.25 o 
  -7   1  12       60.66       54.62      9.89 o 
  -6   1  12      229.73      241.85     36.89 o 
  -5   1  12      152.79      144.73     18.78 o 
  -4   1  12        2.20        0.46      5.97 o 
  -3   1  12      169.70      167.40     10.43 o 
  -2   1  12      255.40      242.58     12.15 o 
  -1   1  12      175.43      161.66     13.10 o 
   0   1  12      426.54      425.49     11.06 o 
   1   1  12       90.13       89.14     13.23 o 
   2   1  12       40.45       46.51      6.47 o 
   3   1  12      261.97      254.00     20.77 o 
   4   1  12       37.67       29.81      4.74 o 
   5   1  12        0.48        5.71      5.45 o 
   6   1  12        7.51        7.42      5.25 o 
   7   1  12        9.77        9.08      9.77 o 
   8   1  12        2.25        3.44      9.31 o 
 -13   2  12       12.11       14.02      5.61 o 
 -12   2  12        3.72        0.78      7.09 o 
 -11   2  12        3.67        7.79      7.39 o 
 -10   2  12       50.89       55.23      9.64 o 
  -9   2  12        1.44        3.01      8.07 o 
  -8   2  12        1.25        7.75      9.01 o 
  -7   2  12       21.05       16.41     10.45 o 
  -6   2  12       91.33       80.72     15.22 o 
  -5   2  12       34.24       18.91      7.50 o 
  -4   2  12       50.28       33.88      7.66 o 
  -3   2  12       95.89       91.49     15.11 o 
  -2   2  12      390.56      375.73     30.20 o 
  -1   2  12       15.19       12.74      5.18 o 
   0   2  12      303.91      343.30     32.89 o 
   1   2  12       58.29       53.72      7.34 o 
   2   2  12      385.52      451.22     13.53 o 
   3   2  12       44.12       44.27      8.46 o 
   4   2  12       36.61       43.50     12.56 o 
   5   2  12        7.82        7.67     10.77 o 
   6   2  12       46.59       39.90      7.53 o 
   7   2  12        2.16        4.25      4.51 o 
   8   2  12       10.33       12.11     14.25 o 
 -12   3  12        0.14       -4.97      8.09 o 
 -11   3  12        3.81       -4.28      9.05 o 
 -10   3  12        0.15        3.53      7.43 o 
  -9   3  12        4.00        5.23      7.52 o 
  -8   3  12       19.94       24.62      9.16 o 
  -7   3  12      192.89      192.19     16.71 o 
  -6   3  12       47.70       45.46     10.85 o 
  -5   3  12       15.58       11.91      4.67 o 
  -4   3  12      385.28      370.96     17.14 o 
  -3   3  12       54.86       46.40      5.09 o 
  -2   3  12      150.54      143.08      7.47 o 
  -1   3  12        0.28        3.99      5.00 o 
   0   3  12      285.84      313.68     26.62 o 
   1   3  12       22.69       19.62      6.19 o 
   2   3  12       54.61       63.41      8.27 o 
   3   3  12        0.26        0.24      8.25 o 
   4   3  12       25.79       20.29      9.28 o 
   5   3  12       12.35        8.04      8.55 o 
   6   3  12       39.72       44.13     10.49 o 
   7   3  12        1.02        5.09      3.81 o 
 -12   4  12        5.00       17.87     11.59 o 
 -11   4  12       28.89       39.91      8.38 o 
 -10   4  12        0.81        5.00      9.10 o 
  -9   4  12        3.69        2.52      8.05 o 
  -8   4  12       62.81       69.50      3.62 o 
  -7   4  12        6.50        5.58      2.21 o 
  -6   4  12       32.42       19.85      4.23 o 
  -5   4  12      247.09      223.67     10.72 o 
  -4   4  12      150.16      139.87      6.25 o 
  -3   4  12       51.11       51.81      4.94 o 
  -2   4  12      179.73      188.86      5.78 o 
  -1   4  12      378.03      399.44      8.86 o 
   0   4  12      200.71      219.55      8.07 o 
   1   4  12       53.12       59.82      6.14 o 
   2   4  12        1.54        8.59      8.32 o 
   3   4  12       20.01       21.96     11.09 o 
   4   4  12        2.81       -1.43     10.33 o 
   5   4  12       23.25       23.67     10.79 o 
   6   4  12        6.28       15.01      9.75 o 
 -10   5  12       18.22       22.54      6.23 o 
  -9   5  12        5.03        2.35      1.72 o 
  -8   5  12       11.77       13.47      2.66 o 
  -7   5  12        6.58        6.17      1.76 o 
  -6   5  12        5.82        4.44      2.20 o 
  -5   5  12        0.92       -0.55      3.53 o 
  -4   5  12       23.12       25.50      4.36 o 
  -3   5  12       14.41       12.10      4.25 o 
  -2   5  12      126.84      151.32      6.68 o 
  -1   5  12        2.24        3.75      4.30 o 
   0   5  12       50.89       51.41      5.03 o 
   1   5  12        2.44       -3.35      5.00 o 
   2   5  12        0.07        2.26      6.40 o 
   3   5  12        0.80        2.85      8.54 o 
   4   5  12        9.04        4.75     11.97 o 
   5   5  12        0.00      -10.94     10.94 o 
  -9   6  12        1.76        0.90      1.65 o 
  -8   6  12        1.56        0.54      1.26 o 
  -7   6  12        0.42        0.84      1.18 o 
  -6   6  12        7.55        3.30      1.29 o 
  -5   6  12       15.10        8.96      2.93 o 
  -4   6  12       16.62       11.37      3.41 o 
  -3   6  12        7.05        2.38      3.55 o 
  -2   6  12        7.37        7.17      3.81 o 
  -1   6  12        0.45        1.93      3.81 o 
   0   6  12        1.55       -2.54      4.83 o 
   1   6  12        0.07        3.79      4.96 o 
   2   6  12       18.66        8.07      5.10 o 
   3   6  12        1.78        2.10      6.35 o 
  -6   7  12        0.57        0.74      0.95 o 
  -5   7  12        0.13       -1.02      1.20 o 
  -4   7  12        1.16        0.90      1.29 o 
  -3   7  12        0.90       -1.54      2.61 o 
  -2   7  12        6.01        2.64      2.86 o 
  -1   7  12        0.03        0.20      3.61 o 
   0   7  12        0.03        1.15      4.24 o 
 -13   0  13       13.75        4.18      7.50 o 
 -11   0  13        1.56        3.05     12.55 o 
  -9   0  13        9.00       14.89     18.40 o 
  -7   0  13      372.73      456.74    144.86 o 
  -5   0  13        3.88       -3.43     15.00 o 
  -1   0  13      577.52      629.45     13.70 o 
   1   0  13     1100.22     1022.24     17.29 o 
   3   0  13       28.22       31.40      6.05 o 
   5   0  13       14.88       18.04      6.93 o 
   7   0  13       48.82       81.09     18.80 o 
 -13   1  13        1.46       -3.44      5.30 o 
 -12   1  13        0.04       -1.13      6.74 o 
 -11   1  13        2.37       -0.58      8.69 o 
 -10   1  13       30.27       38.03     10.67 o 
  -9   1  13       37.29       53.32     12.19 o 
  -8   1  13        0.82       13.61     12.14 o 
  -7   1  13       23.68       34.27      9.85 o 
  -6   1  13      537.73      386.67     42.73 o 
  -5   1  13       41.78       29.74      9.56 o 
  -4   1  13      218.61      223.55     13.64 o 
  -3   1  13        7.38       13.31      5.48 o 
  -2   1  13       31.48       25.16      9.09 o 
  -1   1  13       10.79       11.11      4.09 o 
   0   1  13       38.31       33.14      4.22 o 
   1   1  13      139.55      149.04      5.87 o 
   2   1  13       66.13       63.42     10.04 o 
   3   1  13       42.10       31.00      4.58 o 
   4   1  13       30.75       30.49      4.02 o 
   5   1  13       37.82       33.11      6.75 o 
   6   1  13        8.70       11.32      5.28 o 
   7   1  13        2.13        3.06      9.85 o 
 -13   2  13        0.58       -0.96      6.34 o 
 -12   2  13        1.03       -1.89      6.46 o 
 -11   2  13        0.80       -3.76      7.80 o 
 -10   2  13       43.64       59.27      9.76 o 
  -9   2  13      458.78      609.29     32.88 o 
  -8   2  13      130.08      158.03     10.89 o 
  -7   2  13      416.08      510.66     67.49 o 
  -6   2  13       50.11       46.38      7.47 o 
  -5   2  13      450.27      409.80     17.92 o 
  -4   2  13      356.64      314.30     21.24 o 
  -3   2  13        0.42        2.97      5.46 o 
  -2   2  13      234.26      227.45     13.78 o 
  -1   2  13      980.58      960.32     20.10 o 
   0   2  13        0.07       -6.44      6.44 o 
   1   2  13       14.71       14.18      6.96 o 
   2   2  13        0.66       -3.44      6.66 o 
   3   2  13       47.52       53.75     10.29 o 
   4   2  13        0.54       -0.19      4.01 o 
   5   2  13       21.15       17.02      4.47 o 
   6   2  13        0.11        2.15      4.13 o 
   7   2  13       18.79       27.49      8.99 o 
 -12   3  13        1.52        1.66      7.54 o 
 -11   3  13       29.87       32.26     10.77 o 
 -10   3  13       15.70       12.18      7.31 o 
  -9   3  13       22.77       41.45      7.85 o 
  -8   3  13       99.64      167.09     24.20 o 
  -7   3  13       65.78       77.77     10.23 o 
  -6   3  13        7.36        5.82      4.73 o 
  -5   3  13        2.86        5.90      4.60 o 
  -4   3  13       19.86       19.28      5.10 o 
  -3   3  13      439.23      415.39     36.79 o 
  -2   3  13       19.39       20.86      5.06 o 
  -1   3  13       38.91       36.68      5.89 o 
   0   3  13      218.46      258.24      8.07 o 
   1   3  13      304.86      354.69     12.44 o 
   2   3  13        1.79        5.12      6.52 o 
   3   3  13        0.22       -5.74     10.68 o 
   4   3  13       25.40       18.73     11.34 o 
   5   3  13       13.97       10.90      3.83 o 
   6   3  13        0.77        1.45      3.58 o 
 -11   4  13        5.36       11.59     10.12 o 
 -10   4  13        3.02        3.45      8.35 o 
  -9   4  13       18.29       26.88      8.55 o 
  -8   4  13        4.30        1.81      4.70 o 
  -7   4  13       23.20       17.94      4.40 o 
  -6   4  13       17.37       19.19      2.74 o 
  -5   4  13       21.12       15.53      4.17 o 
  -4   4  13       36.02       22.55      4.37 o 
  -3   4  13        5.23        3.52      4.12 o 
  -2   4  13      192.80      211.37      7.91 o 
  -1   4  13      165.52      167.40      8.95 o 
   0   4  13       19.66       23.77      5.58 o 
   1   4  13      124.92      120.38      9.07 o 
   2   4  13       13.39       -0.54     10.38 o 
   3   4  13        0.20        0.02     10.27 o 
   4   4  13       10.94        5.11     10.01 o 
   5   4  13        1.99       -0.91      3.22 o 
   6   4  13        6.47        4.60      3.29 o 
 -10   5  13        4.63       -2.22     13.83 o 
  -9   5  13       18.65       13.54      1.83 o 
  -8   5  13        0.52       -1.45      1.45 o 
  -7   5  13        1.06       -0.65      1.60 o 
  -6   5  13       14.79       11.63      1.92 o 
  -5   5  13        0.92       -1.49      3.56 o 
  -4   5  13       66.21       63.70      4.86 o 
  -3   5  13        1.68        0.18      4.03 o 
  -2   5  13        1.47        0.43      4.33 o 
  -1   5  13       16.38       12.42      4.63 o 
   0   5  13       15.87       15.34      4.96 o 
   1   5  13       63.46       49.53     14.18 o 
   2   5  13       12.10        6.77     11.27 o 
   3   5  13       23.02       16.88     11.43 o 
   4   5  13        1.03       -4.26     10.53 o 
  -8   6  13        3.41        4.79      1.48 o 
  -7   6  13        0.61        0.78      1.25 o 
  -6   6  13        0.01        1.94      1.31 o 
  -5   6  13       16.92       10.90      1.98 o 
  -4   6  13       10.68        6.28      3.24 o 
  -3   6  13        1.17       -0.51      3.24 o 
  -2   6  13        6.84        5.46      3.51 o 
  -1   6  13        1.89       -0.60      3.60 o 
   0   6  13        2.81        0.59      4.81 o 
   1   6  13       20.92       14.61      5.03 o 
   2   6  13        1.76        2.65      6.02 o 
  -3   7  13       20.78        9.50      3.58 o 
  -2   7  13        1.01        0.41      3.63 o 
 -12   0  14       13.22       24.53     10.47 o 
 -10   0  14        5.16       -1.91     15.96 o 
  -8   0  14      868.62     1375.61     56.68 o 
  -6   0  14      108.60      109.50     23.26 o 
  -4   0  14       26.39       38.55      9.36 o 
  -2   0  14      449.23      456.25     14.82 o 
   0   0  14        2.79        1.98      8.20 o 
   2   0  14       41.52       36.42      5.77 o 
   4   0  14      145.45      135.51     38.32 o 
   6   0  14       67.63      104.32     16.82 o 
 -13   1  14        3.08        6.98      6.03 o 
 -12   1  14        4.21        4.78      6.47 o 
 -11   1  14       24.12       27.89      9.04 o 
 -10   1  14        6.20       16.54      9.78 o 
  -9   1  14        3.07        8.66     10.35 o 
  -8   1  14       20.55       35.41     12.45 o 
  -7   1  14      161.61      270.86     48.38 o 
  -6   1  14       13.25       13.46     18.35 o 
  -5   1  14        0.28       -1.39      7.91 o 
  -4   1  14       80.02       71.61      8.87 o 
  -3   1  14       29.14       20.44      5.29 o 
  -2   1  14      454.04      481.61     27.95 o 
  -1   1  14       84.80       90.05      7.21 o 
   0   1  14      459.76      439.02     18.57 o 
   1   1  14        0.28        0.76      3.79 o 
   2   1  14        7.87        8.52      4.00 o 
   3   1  14       36.23       36.77      5.07 o 
   4   1  14       39.75       42.90      5.79 o 
   5   1  14        0.00        1.12      4.71 o 
   6   1  14       26.06       26.48      5.06 o 
   7   1  14       14.48       15.37      9.27 o 
 -12   2  14       12.98       21.81      6.33 o 
 -11   2  14        0.60        2.32      6.40 o 
 -10   2  14        0.03       -2.32      7.90 o 
  -9   2  14       18.01       20.68      9.15 o 
  -8   2  14       46.84       54.44      9.94 o 
  -7   2  14       55.17       64.66     12.55 o 
  -6   2  14      418.10      345.67     56.65 o 
  -5   2  14       18.43       13.34      5.60 o 
  -4   2  14       90.69       84.56      7.61 o 
  -3   2  14      320.09      325.03     34.22 o 
  -2   2  14        9.82        8.19      4.28 o 
  -1   2  14        0.12        1.77      3.80 o 
   0   2  14      110.50       92.90      6.47 o 
   1   2  14       78.27       88.56      5.28 o 
   2   2  14       21.90       24.22      4.17 o 
   3   2  14        8.93        8.21      3.93 o 
   4   2  14       16.02       20.69      4.51 o 
   5   2  14       27.26       22.42      4.13 o 
   6   2  14       15.00       17.07      4.21 o 
 -12   3  14        2.28        0.26      6.96 o 
 -11   3  14        1.37       -8.12      8.12 o 
 -10   3  14       25.01       42.58     11.75 o 
  -9   3  14        1.91        7.24      6.44 o 
  -8   3  14       46.50       79.02      7.75 o 
  -7   3  14       26.40       28.22      4.89 o 
  -6   3  14       85.50      110.80     20.64 o 
  -5   3  14        0.64        1.01      4.67 o 
  -4   3  14       78.04       79.94      6.43 o 
  -3   3  14       25.79       29.53      4.89 o 
  -2   3  14       28.47       32.39      4.01 o 
  -1   3  14        5.43        5.07      3.84 o 
   0   3  14       82.31       91.06      7.67 o 
   1   3  14        0.22       -5.15      6.02 o 
   2   3  14       16.30       11.51      6.76 o 
   3   3  14       12.24       12.70      3.97 o 
   4   3  14        1.62       -1.42      3.55 o 
   5   3  14        2.96       -1.95      3.58 o 
   6   3  14        1.63       -3.68     12.39 o 
 -11   4  14       42.24       49.18     14.32 o 
 -10   4  14       88.48      102.59     17.51 o 
  -9   4  14        4.83        8.04      7.50 o 
  -8   4  14       15.64        4.43      4.27 o 
  -7   4  14       72.74       61.78     12.39 o 
  -6   4  14        1.19        1.76      4.39 o 
  -5   4  14      148.14      152.25     10.72 o 
  -4   4  14       99.87      115.15     10.68 o 
  -3   4  14       92.45       99.13      7.13 o 
  -2   4  14       45.63       44.15      5.58 o 
  -1   4  14       30.96       35.62      4.16 o 
   0   4  14        3.39        4.20      5.64 o 
   1   4  14        5.24       14.39      6.71 o 
   2   4  14        1.18       -2.45      9.76 o 
   3   4  14        2.89        3.30      9.60 o 
   4   4  14       10.63       12.22      3.29 o 
   5   4  14        1.69        0.92      3.12 o 
  -9   5  14       17.53       20.36      6.59 o 
  -8   5  14       22.05       18.07      3.36 o 
  -7   5  14        0.96        1.16      1.77 o 
  -6   5  14        0.05        0.42      1.69 o 
  -5   5  14        4.70        1.40      2.39 o 
  -4   5  14       42.18       42.00      4.51 o 
  -3   5  14        9.56        4.48      3.83 o 
  -2   5  14        0.34       -2.15      3.99 o 
  -1   5  14        9.60       14.05      6.85 o 
   0   5  14      100.52       86.84      8.63 o 
   1   5  14        0.19        1.09      4.03 o 
   2   5  14       11.78        5.02      3.50 o 
   3   5  14        1.57       -1.64      3.04 o 
  -7   6  14        8.83        5.40      1.62 o 
  -6   6  14        0.14        0.18      1.18 o 
  -5   6  14        0.94        0.14      1.31 o 
  -4   6  14       15.03       11.70      2.49 o 
  -3   6  14      107.45      105.72      8.70 o 
  -2   6  14       37.95       37.06      6.25 o 
  -1   6  14       18.56       14.30      3.61 o 
   0   6  14        0.06       -0.26      6.50 o 
   1   6  14       18.44       10.13      8.34 o 
 -11   0  15       30.35       27.48     14.55 o 
  -9   0  15       63.02      137.67     23.32 o 
  -7   0  15      732.60     1402.08     57.84 o 
  -3   0  15      343.63      282.60     10.57 o 
  -1   0  15       87.28      105.01     27.80 o 
   1   0  15      105.81      104.78     33.42 o 
   3   0  15      137.34      102.65     18.39 o 
   5   0  15        1.64        5.61      6.17 o 
 -12   1  15        0.74        4.55      6.19 o 
 -11   1  15       26.35       41.90      9.04 o 
 -10   1  15        8.10        9.55      9.23 o 
  -9   1  15        0.94        1.08      9.81 o 
  -8   1  15       11.13       17.10     11.09 o 
  -7   1  15       10.13       19.98     14.35 o 
  -6   1  15       29.54       66.58     27.34 o 
  -5   1  15       56.08       34.78     19.66 o 
  -4   1  15      158.19      136.02     14.21 o 
  -3   1  15       82.97       85.54      6.75 o 
  -2   1  15        2.08       -1.99      4.59 o 
  -1   1  15        9.99        7.71      4.49 o 
   0   1  15       54.23       49.20      6.26 o 
   1   1  15        1.68        1.89      4.15 o 
   2   1  15        0.58        1.53      4.28 o 
   3   1  15        6.67       11.25      4.53 o 
   4   1  15       31.78       29.10      4.57 o 
   5   1  15       36.30       30.27      8.55 o 
   6   1  15        0.12       -1.60      9.49 o 
 -12   2  15        0.61        7.90      7.34 o 
 -11   2  15       10.03       24.19      6.99 o 
 -10   2  15       47.40       46.49     10.57 o 
  -9   2  15        5.91       -3.88      8.18 o 
  -8   2  15       10.69       18.04     10.26 o 
  -7   2  15      261.69      301.82     18.48 o 
  -6   2  15        1.60        0.30      5.39 o 
  -5   2  15       85.36       83.82      8.51 o 
  -4   2  15       37.05       29.75      6.74 o 
  -3   2  15       32.39       30.54      8.11 o 
  -2   2  15        7.93        2.29      4.30 o 
  -1   2  15       70.34       91.39      5.18 o 
   0   2  15       13.82       17.07      4.41 o 
   1   2  15        0.90        1.16      3.56 o 
   2   2  15       35.53       40.39      6.24 o 
   3   2  15       48.64       52.89      6.11 o 
   4   2  15        1.20        1.92      4.35 o 
   5   2  15        5.71        1.49      3.91 o 
 -11   3  15        2.66       13.30      7.86 o 
 -10   3  15        4.49        0.73      9.80 o 
  -9   3  15       13.80       13.93     11.36 o 
  -8   3  15        7.58        9.54      9.79 o 
  -7   3  15       11.95        9.28      5.06 o 
  -6   3  15        4.02        4.48      4.58 o 
  -5   3  15        0.94        2.18      4.49 o 
  -4   3  15      116.68      122.27     12.45 o 
  -3   3  15        1.67        1.64      5.21 o 
  -2   3  15       14.34       11.61      4.15 o 
  -1   3  15       39.76       30.73      4.56 o 
   0   3  15       66.54       82.63      5.13 o 
   1   3  15        3.60        1.47      3.49 o 
   2   3  15       15.51        7.59      3.50 o 
   3   3  15        5.65        1.82      3.54 o 
   4   3  15        9.48        8.49      4.48 o 
   5   3  15        3.74        6.77      3.86 o 
 -10   4  15        9.21       15.31     12.62 o 
  -9   4  15        1.46       -1.38     13.42 o 
  -8   4  15        6.31        5.12      4.06 o 
  -7   4  15       39.36       26.00      6.56 o 
  -6   4  15       12.38       13.68      4.37 o 
  -5   4  15       12.59       11.86      5.26 o 
  -4   4  15       34.06       30.07      8.28 o 
  -3   4  15        8.24        9.98      4.74 o 
  -2   4  15       41.28       37.34     11.16 o 
  -1   4  15        7.28        7.36      3.75 o 
   0   4  15        5.84       -1.12      3.43 o 
   1   4  15        4.74        0.51      3.28 o 
   2   4  15        1.52       -0.38      5.29 o 
   3   4  15        4.61        3.81      5.50 o 
   4   4  15       10.82       10.04      3.55 o 
  -8   5  15       17.97       12.88      3.36 o 
  -7   5  15        0.05        3.97      3.10 o 
  -6   5  15       12.31        7.51      3.25 o 
  -5   5  15        7.91        4.67      3.43 o 
  -4   5  15       17.44        8.54      5.80 o 
  -3   5  15       13.26       13.57      4.63 o 
  -2   5  15        8.92       11.12      4.40 o 
  -1   5  15        4.00        4.51      4.48 o 
   0   5  15       11.58        6.74      4.95 o 
   1   5  15        0.06        1.71      3.82 o 
   2   5  15        1.54        0.53      3.39 o 
  -5   6  15        4.88        4.58      2.61 o 
  -4   6  15        6.06        4.59      1.47 o 
  -3   6  15        4.25        4.19      1.70 o 
  -2   6  15        0.46       -0.11      3.19 o 
  -1   6  15        0.77       -2.61      8.13 o 
 -12   0  16        5.22       11.26      9.21 o 
 -10   0  16       85.16      138.90     28.29 o 
  -8   0  16       47.27       97.53     23.71 o 
  -6   0  16       59.13       93.30     34.07 o 
  -4   0  16      173.33      156.69     36.08 o 
  -2   0  16      190.99      193.58     20.52 o 
   0   0  16       75.72       73.03     22.76 o 
   2   0  16        0.12       -2.08      5.26 o 
   4   0  16       11.68       12.61      5.65 o 
 -12   1  16        0.28       -0.30      6.03 o 
 -11   1  16        4.46       10.10      7.33 o 
 -10   1  16       21.69       30.35      8.90 o 
  -9   1  16        8.76        3.89      9.80 o 
  -8   1  16       11.13       10.55     15.01 o 
  -7   1  16       18.54       27.94     14.38 o 
  -6   1  16      251.60      338.62     29.59 o 
  -5   1  16       10.50        6.86      7.47 o 
  -4   1  16       21.58       22.60      7.09 o 
  -3   1  16        2.02        3.00      4.91 o 
  -2   1  16      324.94      318.68      9.58 o 
  -1   1  16        1.78        4.80      4.24 o 
   0   1  16        2.01       -2.39      3.89 o 
   1   1  16        2.03        0.09      3.83 o 
   2   1  16      122.13      138.09      8.16 o 
   3   1  16        0.14        3.04      3.69 o 
   4   1  16       13.24       13.67      3.82 o 
   5   1  16        2.75        8.89      9.89 o 
 -11   2  16        4.87        6.55      8.07 o 
 -10   2  16       34.54       40.07      7.75 o 
  -9   2  16       65.83       92.24     10.40 o 
  -8   2  16       13.74       17.91      9.47 o 
  -7   2  16       19.61       40.24     10.48 o 
  -6   2  16       47.43       50.41      9.84 o 
  -5   2  16      123.50      115.23     21.06 o 
  -4   2  16       57.46       48.30      9.68 o 
  -3   2  16        6.01        4.39      4.36 o 
  -2   2  16       54.80       52.47      5.24 o 
  -1   2  16        6.46        5.49      3.90 o 
   0   2  16       12.54        6.75      3.87 o 
   1   2  16       13.20       10.95      3.74 o 
   2   2  16       14.28       13.67      4.01 o 
   3   2  16        2.87        1.24      3.54 o 
   4   2  16       10.18        9.22      4.02 o 
 -10   3  16        0.02        6.20      8.59 o 
  -9   3  16       15.86       12.13     10.16 o 
  -8   3  16       12.38       15.04     11.34 o 
  -7   3  16        0.25       -3.37      4.95 o 
  -6   3  16       26.48       22.99     11.53 o 
  -5   3  16       13.07       19.58      5.36 o 
  -4   3  16        0.03       -2.10      4.89 o 
  -3   3  16       29.24       30.58      6.22 o 
  -2   3  16       60.67       68.88      4.36 o 
  -1   3  16        3.93        6.45      4.30 o 
   0   3  16        4.68        1.50      3.48 o 
   1   3  16        9.48        5.93      3.39 o 
   2   3  16       21.22       20.40      4.56 o 
   3   3  16        7.01       -0.77      8.75 o 
   4   3  16       14.89       10.74      6.08 o 
  -9   4  16       27.60       28.92     13.33 o 
  -8   4  16        0.90        4.52      4.16 o 
  -7   4  16        4.94        4.20      4.20 o 
  -6   4  16        0.29       -1.05      4.30 o 
  -5   4  16       18.54       10.10      4.50 o 
  -4   4  16       26.14       21.88      4.82 o 
  -3   4  16        4.04        2.31      4.48 o 
  -2   4  16        4.67        4.61      4.37 o 
  -1   4  16        2.36        4.97      3.70 o 
   0   4  16        0.42        1.28      3.46 o 
   1   4  16        6.27        5.69      3.61 o 
   2   4  16        0.73       -0.49      3.94 o 
  -7   5  16       11.97       12.50      9.54 o 
  -6   5  16        2.55        2.19      3.18 o 
  -5   5  16        8.31        3.00      3.53 o 
  -4   5  16        0.01        0.36      3.27 o 
  -3   5  16       20.75       23.25      3.96 o 
  -2   5  16        3.12        2.45      3.78 o 
  -1   5  16        2.32        5.91      6.87 o 
   0   5  16        0.02       -0.46     10.98 o 
 -11   0  17        1.43       -1.87      8.83 o 
  -9   0  17        3.38       -8.74     12.11 o 
  -7   0  17      188.33      194.82     22.76 o 
  -5   0  17        0.39        2.65     25.24 o 
  -3   0  17        4.01        4.15      6.95 o 
  -1   0  17        1.06       -3.32      5.62 o 
   1   0  17       38.85       35.70      6.83 o 
   3   0  17        0.24       -5.10      5.10 o 
 -11   1  17       31.24       46.52      7.23 o 
 -10   1  17        2.89        1.15      7.73 o 
  -9   1  17       12.93       28.60     18.63 o 
  -8   1  17        2.79       -8.23     11.54 o 
  -7   1  17       81.00      104.89     29.20 o 
  -6   1  17       20.64       29.61     17.21 o 
  -5   1  17        0.17        0.93      6.71 o 
  -4   1  17        7.69        4.48      5.63 o 
  -3   1  17      215.37      194.51     15.98 o 
  -2   1  17       44.25       42.45      5.16 o 
  -1   1  17        9.73        5.03      3.87 o 
   0   1  17        0.33       -2.34      3.71 o 
   1   1  17       24.77       21.81      3.90 o 
   2   1  17        2.39        4.87      3.49 o 
   3   1  17        0.01       -0.07      3.84 o 
   4   1  17        6.39        7.02      4.49 o 
 -11   2  17       17.60       42.84     15.88 o 
 -10   2  17       10.86       13.12     10.29 o 
  -9   2  17       22.99       26.55      8.02 o 
  -8   2  17        0.51        1.07      8.00 o 
  -7   2  17        8.54       13.11      8.92 o 
  -6   2  17       11.95        6.95      5.20 o 
  -5   2  17       51.40       55.50     10.54 o 
  -4   2  17       19.98       15.41      5.24 o 
  -3   2  17        4.30        1.93      4.23 o 
  -2   2  17        8.13        2.73      4.15 o 
  -1   2  17       12.92        9.29      3.58 o 
   0   2  17        4.31        5.69      3.53 o 
   1   2  17       17.06       20.66      3.82 o 
   2   2  17        3.37        4.51      3.18 o 
   3   2  17       40.41       38.08      5.21 o 
 -10   3  17       11.74       16.21      8.17 o 
  -9   3  17       22.52       34.10      9.35 o 
  -8   3  17        0.66        3.71     15.00 o 
  -7   3  17       42.04       41.39      8.19 o 
  -6   3  17        6.11        3.43      4.76 o 
  -5   3  17        1.33       -4.56      4.56 o 
  -4   3  17        1.69        3.84      4.53 o 
  -3   3  17       96.96       96.03      5.38 o 
  -2   3  17        7.62        6.31      3.64 o 
  -1   3  17        0.17        0.57      3.35 o 
   0   3  17        3.38        5.06      3.27 o 
   1   3  17       38.65       39.23      3.86 o 
   2   3  17        2.82        4.64      3.14 o 
  -8   4  17       22.66       41.07     13.70 o 
  -7   4  17        0.56        0.05      3.79 o 
  -6   4  17       10.00        4.64      5.39 o 
  -5   4  17       39.57       34.64      4.46 o 
  -4   4  17       17.88       16.67      4.63 o 
  -3   4  17        8.82       12.79      4.31 o 
  -2   4  17        8.12        9.49      4.23 o 
  -1   4  17        0.06       -2.02      4.30 o 
   0   4  17       11.34       12.61      3.67 o 
   1   4  17       11.13       12.26      4.39 o 
  -5   5  17       21.26       16.92      3.30 o 
  -4   5  17        4.69        6.13      3.04 o 
  -3   5  17        0.73        0.86      3.03 o 
  -2   5  17        8.01        6.43      3.55 o 
 -10   0  18       26.47       39.20     10.38 o 
  -8   0  18        7.90       10.63     17.01 o 
  -6   0  18       14.70       16.79     20.08 o 
  -4   0  18        1.35        4.10      6.52 o 
  -2   0  18        0.46       -1.37      5.55 o 
   0   0  18        6.55        5.54      5.55 o 
   2   0  18       28.62       30.06      5.14 o 
 -10   1  18       26.37       23.93      7.05 o 
  -9   1  18       12.54       27.16     14.31 o 
  -8   1  18        2.46        7.39     10.83 o 
  -7   1  18        3.79        2.59     11.44 o 
  -6   1  18        1.47        5.32     11.56 o 
  -5   1  18        0.35        2.18      5.51 o 
  -4   1  18        5.36        1.13      5.55 o 
  -3   1  18       12.04        8.98      4.30 o 
  -2   1  18        2.05       -3.84      3.87 o 
  -1   1  18        2.05       -1.85      3.96 o 
   0   1  18        0.02        1.45      3.56 o 
   1   1  18       18.79       26.13      3.59 o 
   2   1  18       23.34       29.84      3.68 o 
 -10   2  18        0.23       -8.50     13.45 o 
  -9   2  18        1.09        2.04     10.16 o 
  -8   2  18       66.22       92.76     13.20 o 
  -7   2  18       22.68       26.41      9.04 o 
  -6   2  18        8.28        3.52      4.64 o 
  -5   2  18       13.64        9.52      4.73 o 
  -4   2  18       65.55       78.94     12.86 o 
  -3   2  18        3.34        0.32      4.11 o 
  -2   2  18        0.34       -1.56      3.84 o 
  -1   2  18        1.16        1.78      3.38 o 
   0   2  18       95.13      110.24      5.56 o 
   1   2  18        0.08        1.64      2.92 o 
   2   2  18        1.55        4.32      4.36 o 
  -8   3  18        1.06       -4.28      9.72 o 
  -7   3  18        1.40        4.98      4.19 o 
  -6   3  18        9.69        9.40      4.30 o 
  -5   3  18       70.89       53.18     11.74 o 
  -4   3  18        2.46        1.79      4.14 o 
  -3   3  18        6.07        5.39      4.06 o 
  -2   3  18       26.78       35.31      4.77 o 
  -1   3  18        8.10        4.79      3.26 o 
   0   3  18        7.39        6.24      3.18 o 
   1   3  18        3.45        5.19      3.96 o 
  -6   4  18        6.83       14.80      3.65 o 
  -5   4  18        0.59       -0.28      3.42 o 
  -4   4  18        0.19        3.42      3.49 o 
  -3   4  18        0.07       -1.19      3.44 o 
  -2   4  18        0.17       -2.51      3.54 o 
  -1   4  18       13.66       18.10      4.06 o 
  -9   0  19        0.09       -1.70     11.74 o 
  -7   0  19       12.28       15.69     14.78 o 
  -5   0  19       15.28       27.10     20.89 o 
  -3   0  19        0.15       -0.04      5.28 o 
  -1   0  19       57.53       60.30      6.52 o 
   1   0  19        6.63        9.66      4.24 o 
  -9   1  19       10.16       17.37      7.53 o 
  -8   1  19        4.11        8.37      7.75 o 
  -7   1  19       12.99       13.53      8.67 o 
  -6   1  19        8.24       13.53      8.87 o 
  -5   1  19       27.61       23.94      4.83 o 
  -4   1  19        2.67       -2.90      4.53 o 
  -3   1  19        8.84       12.67      3.63 o 
  -2   1  19       11.75       15.06      3.89 o 
  -1   1  19       12.90       14.10      3.28 o 
   0   1  19       22.23       28.53      3.76 o 
   1   1  19       25.26       22.09      3.13 o 
  -8   2  19       11.74       25.54     14.86 o 
  -7   2  19       18.55       28.50     14.05 o 
  -6   2  19        0.43       -1.45      4.77 o 
  -5   2  19        1.20       -2.37      4.50 o 
  -4   2  19        0.30       -0.74      4.17 o 
  -3   2  19       12.87       14.19     13.90 o 
  -2   2  19        6.39        2.79      3.30 o 
  -1   2  19        0.03       -1.34      3.10 o 
   0   2  19        0.25        0.89      2.99 o 
  -6   3  19       11.14        9.48      4.13 o 
  -5   3  19       19.83       15.92      3.97 o 
  -4   3  19       11.18       12.63      4.06 o 
  -3   3  19        0.14        1.67      3.62 o 
  -2   3  19       12.78       13.23      4.00 o 
  -1   3  19       14.19       15.48      4.12 o 
  -8   0  20       23.42       40.36     11.82 o 
  -6   0  20       17.31       25.17     12.05 o 
  -4   0  20       42.09      166.49     13.92 o 
  -2   0  20       26.27       30.59      4.53 o 
  -7   1  20       18.46       18.70     10.88 o 
  -6   1  20        1.06       10.71      6.98 o 
  -5   1  20        0.44        1.23      3.93 o 
  -4   1  20        6.75        4.22      4.15 o 
  -3   1  20       16.25       12.25      3.32 o 
  -2   1  20       44.13       42.01      4.27 o 
  -1   1  20        1.90        2.70      3.75 o 
  -6   2  20        4.99        0.49     10.86 o 
  -5   2  20        5.54        6.93     11.63 o 
  -4   2  20        0.05        2.54      3.80 o 
  -3   2  20        4.04        2.92      3.54 o 
                                                 
